# Supplementary material for: Design and synthesis of chiral DOTA-based MRI contrast agents with remarkable relaxivities
Source: Commun Chem. 2023 Nov 16;6:251. doi: 10.1038/s42004-023-01050-w (PMC10654417; doi:10.1038/s42004-023-01050-w)
Supplement: Supplementary file 3 — Supplementary Data 1 [file 42004_2023_1050_MOESM3_ESM.cif]

 
data_103118A_BEYOND
 
_audit_creation_method            'SHELXL-2018/3'
_shelx_SHELXL_version_number      '2018/3'
_chemical_name_systematic         ?
_chemical_name_common             ?
_chemical_melting_point           ?
_chemical_formula_moiety          
 'C48 H86 Eu2 N8 Na O27, Na [+ solvent]'
_chemical_formula_sum
 'C48 H86 Eu2 N8 Na2 O27 [+ solvent]' 
_chemical_formula_weight          1557.14

loop_
 _atom_type_symbol
 _atom_type_description
 _atom_type_scat_dispersion_real
 _atom_type_scat_dispersion_imag
 _atom_type_scat_source
 'C'  'C'   0.0181   0.0091
 'International Tables Vol C Tables 4.2.6.8 and 6.1.1.4'
 'H'  'H'   0.0000   0.0000
 'International Tables Vol C Tables 4.2.6.8 and 6.1.1.4'
 'Eu'  'Eu'  -8.9294  11.1857
 'International Tables Vol C Tables 4.2.6.8 and 6.1.1.4'
 'N'  'N'   0.0311   0.0180
 'International Tables Vol C Tables 4.2.6.8 and 6.1.1.4'
 'Na'  'Na'   0.1353   0.1239
 'International Tables Vol C Tables 4.2.6.8 and 6.1.1.4'
 'O'  'O'   0.0492   0.0322
 'International Tables Vol C Tables 4.2.6.8 and 6.1.1.4'
 
_space_group_crystal_system       orthorhombic
_space_group_IT_number            18
_space_group_name_H-M_alt         'P 21 21 2'
_space_group_name_Hall            'P 2 2ab'
 
_shelx_space_group_comment
;
The symmetry employed for this shelxl refinement is uniquely defined
by the following loop, which should always be used as a source of
symmetry information in preference to the above space-group names.
They are only intended as comments.
;
 
loop_
 _space_group_symop_operation_xyz
 'x, y, z'
 '-x, -y, z'
 '-x+1/2, y+1/2, -z'
 'x+1/2, -y+1/2, -z'
 
_cell_length_a                    34.3674(12)
_cell_length_b                    14.3099(5)
_cell_length_c                    14.4531(5)
_cell_angle_alpha                 90
_cell_angle_beta                  90
_cell_angle_gamma                 90
_cell_volume                      7107.9(4)
_cell_formula_units_Z             4
_cell_measurement_temperature     193(2)
_cell_measurement_reflns_used     9797
_cell_measurement_theta_min       2.57
_cell_measurement_theta_max       74.47
 
_exptl_crystal_description        irregular
_exptl_crystal_colour             colourless
_exptl_crystal_density_meas       ?
_exptl_crystal_density_method     ?
_exptl_crystal_density_diffrn     1.455          
_exptl_crystal_F_000              3176
_exptl_transmission_factor_min    ?
_exptl_transmission_factor_max    ?
_exptl_crystal_size_max           0.45
_exptl_crystal_size_mid           0.31
_exptl_crystal_size_min           0.18
_exptl_absorpt_coefficient_mu     13.295
_shelx_estimated_absorpt_T_min    ?
_shelx_estimated_absorpt_T_max    ?
_exptl_absorpt_correction_type    'multi-scan'
_exptl_absorpt_correction_T_min   0.4991
_exptl_absorpt_correction_T_max   0.7351
_exptl_absorpt_process_details    
;
 SADABS 2016/2: Krause, L., Herbst-Irmer, R., Sheldrick G.M. & Stalke D.,
 J. Appl. Cryst. 48 (2015) 3-10
;
_exptl_absorpt_special_details    ?
_diffrn_ambient_temperature       193(2)
_diffrn_radiation_wavelength      1.54178
_diffrn_radiation_type            CuK\a
_diffrn_source                    'micro focus'
_diffrn_measurement_device_type   'Bruker D8 Venture Photon II'
_diffrn_measurement_method        'phi and omega scans'
_diffrn_detector_area_resol_mean  ?
_diffrn_reflns_number             65711
_diffrn_reflns_av_unetI/netI      0.0715
_diffrn_reflns_av_R_equivalents   0.0756
_diffrn_reflns_limit_h_min        -42
_diffrn_reflns_limit_h_max        42
_diffrn_reflns_limit_k_min        -16
_diffrn_reflns_limit_k_max        17
_diffrn_reflns_limit_l_min        -18
_diffrn_reflns_limit_l_max        18
_diffrn_reflns_theta_min          4.020
_diffrn_reflns_theta_max          74.758
_diffrn_reflns_theta_full         67.679
_diffrn_measured_fraction_theta_max   0.992
_diffrn_measured_fraction_theta_full  0.994
_diffrn_reflns_Laue_measured_fraction_max    0.992
_diffrn_reflns_Laue_measured_fraction_full   0.994
_diffrn_reflns_point_group_measured_fraction_max   0.960
_diffrn_reflns_point_group_measured_fraction_full  0.967
_reflns_number_total              13996
_reflns_number_gt                 11199
_reflns_threshold_expression      'I > 2\s(I)'
_reflns_Friedel_coverage          0.762
_reflns_Friedel_fraction_max      0.921
_reflns_Friedel_fraction_full     0.934
 
_reflns_special_details
;
 Reflections were merged by SHELXL according to the crystal
 class for the calculation of statistics and refinement.
 
 Structure factors included contributions from the .fab file.
 
 _reflns_Friedel_fraction is defined as the number of unique
 Friedel pairs measured divided by the number that would be
 possible theoretically, ignoring centric projections and
 systematic absences. Completness statistics refer to single and
 composite reflections containing twin component 1 only.
;
 
_computing_data_collection        'Bruker Apex3'
_computing_cell_refinement        'Bruker Saint'
_computing_data_reduction         'Bruker Saint'
_computing_structure_solution     'SHELXT 2014/5 (Sheldrick, 2014)'
_computing_structure_refinement   'SHELXL-2018/3 (Sheldrick, 2018)'
_computing_molecular_graphics     ?
_computing_publication_material   ?
_refine_special_details
;
 Refined as a 2-component inversion twin. PLATON/SQUEEZE was applied. There is
 a significant amount of lattice solvents, however, these solvents molecules 
 are very diffused and difficult to refine properly. It was decided that to 
 better refine the structure without affecting the overall integrity of it, 
 SQUEEZE was applied to remove these lattice solvents from consideration 
 altogether. Data quality also played a part in this decision.
;
_refine_ls_structure_factor_coef  Fsqd
_refine_ls_matrix_type            full
_refine_ls_weighting_scheme       calc
_refine_ls_weighting_details
'w=1/[\s^2^(Fo^2^)+(0.1528P)^2^+7.6185P] where P=(Fo^2^+2Fc^2^)/3'
_atom_sites_solution_primary      direct
_atom_sites_solution_secondary    difmap
_atom_sites_solution_hydrogens    mixed
_refine_ls_hydrogen_treatment     constr
_refine_ls_extinction_method      none
_refine_ls_extinction_coef        .
_refine_ls_abs_structure_details
;
 Refined as an inversion twin.
;
_refine_ls_abs_structure_Flack    0.066(8)
_chemical_absolute_configuration  syn
_refine_ls_number_reflns          13996
_refine_ls_number_parameters      794
_refine_ls_number_restraints      6
_refine_ls_R_factor_all           0.0935
_refine_ls_R_factor_gt            0.0802
_refine_ls_wR_factor_ref          0.2453
_refine_ls_wR_factor_gt           0.2305
_refine_ls_goodness_of_fit_ref    1.099
_refine_ls_restrained_S_all       1.100
_refine_ls_shift/su_max           0.001
_refine_ls_shift/su_mean          0.000

# start Validation Reply Form
_vrf_PLAT414_103118A_BEYOND
;
PROBLEM: Short Intra D-H..H-X       H22      ..H43              1.89 Ang.  
RESPONSE: Many of the oxygen on the main structure has a relatively large
displacement parameter, meaning that their location are not as defined as it
normally is in a high quality structure. This is partly due to the poor 
quality of data set. As a result, the hydrogen atoms refined on a riding model
do not represent the proper situation, whereby they may be in different 
position or orientation at different point in the lattice. Hence, numerical 
figures relating to the hydrogen bonds can be taken as an indication of the 
presence of such interactions, rather than a definitive value.
;
_vrf_PLAT420_103118A_BEYOND
;
PROBLEM: D-H Bond Without Acceptor  O3       --H3       .     Please Check 
RESPONSE: These oxygen atoms that are potential hydrogen bond donors are on 
the branches of the cyclen ligand, with which their orientation are locked in
place by the cyclen ligand's coordination to metal centre. Coincidentally this
leaves the hydrogen out of range of possible hydrogen bonds. 
;
_vrf_PLAT973_103118A_BEYOND
;
PROBLEM: Check Calcd Positive Resid. Density on       Na2       1.88 eA-3  
RESPONSE: Na2 is an atom surrounded by four oxygen atoms, between 2.78 to 2.86
A^3 away. It is only weakly held by these interaction, and is thought to 
oscillate in its position, becoming closer to two of the oxygen atoms at one
time, and to the other two at another time. The current position appears to be
an average overall position and this residue peak represents one of its 
positions when it is come closer to O3 and O12.
;
# end Validation Reply Form
 
loop_
 _atom_site_label
 _atom_site_type_symbol
 _atom_site_fract_x
 _atom_site_fract_y
 _atom_site_fract_z
 _atom_site_U_iso_or_equiv
 _atom_site_adp_type
 _atom_site_occupancy
 _atom_site_site_symmetry_order  
 _atom_site_calc_flag
 _atom_site_refinement_flags_posn
 _atom_site_refinement_flags_adp
 _atom_site_refinement_flags_occupancy
 _atom_site_disorder_assembly
 _atom_site_disorder_group
Eu1 Eu 0.58459(2) 0.75725(6) 0.24056(5) 0.0502(2) Uani 1 1 d . . . . .
Eu2 Eu 0.58112(2) 0.23446(6) 0.74342(5) 0.0515(3) Uani 1 1 d . . . . .
Na1 Na 0.500000 0.500000 0.4751(5) 0.0463(16) Uani 1 2 d S T P . .
Na2 Na 0.7546(2) 0.0215(6) 1.0225(5) 0.082(2) Uani 1 1 d . . . . .
Na3 Na 0.500000 0.000000 0.4861(8) 0.075(3) Uani 1 2 d S T P . .
O1 O 0.5612(6) 0.6668(19) -0.0504(10) 0.150(9) Uani 1 1 d . . . . .
O2 O 0.5636(3) 0.7406(11) 0.0850(8) 0.080(4) Uani 1 1 d . . . . .
O3 O 0.6810(3) 0.9322(6) -0.0081(7) 0.049(2) Uani 1 1 d . . . . .
H3 H 0.674512 0.937172 -0.064606 0.059 Uiso 1 1 d R U . . .
O4 O 0.5634(5) 1.0450(9) 0.1383(9) 0.088(4) Uani 1 1 d . . . . .
O5 O 0.5655(3) 0.9182(8) 0.2208(7) 0.056(2) Uani 1 1 d . . . . .
O6 O 0.6788(3) 1.0025(6) 0.4278(6) 0.0440(19) Uani 1 1 d . . . . .
H6 H 0.699753 0.996392 0.458454 0.053 Uiso 1 1 d R U . . .
O7 O 0.5509(4) 0.8769(11) 0.5043(13) 0.100(5) Uani 1 1 d . . . . .
O8 O 0.5620(3) 0.7787(8) 0.3908(7) 0.059(3) Uani 1 1 d . . . . .
O9 O 0.6718(3) 0.5628(5) 0.4959(6) 0.047(2) Uani 1 1 d . . . . .
H9 H 0.692814 0.531677 0.493419 0.056 Uiso 1 1 d R U . . .
O10 O 0.5480(3) 0.4870(8) 0.3566(7) 0.062(3) Uani 1 1 d . . . . .
O11 O 0.5591(3) 0.6055(8) 0.2609(7) 0.067(3) Uani 1 1 d . . . . .
O12 O 0.6722(4) 0.4886(8) 0.0617(7) 0.071(3) Uani 1 1 d . . . . .
H12 H 0.665869 0.431409 0.056178 0.086 Uiso 1 1 d R U . . .
O13 O 0.5116(3) 0.7637(12) 0.2337(9) 0.099(5) Uani 1 1 d . . . . .
H13A H 0.504112 0.809043 0.267283 0.148 Uiso 1 1 d R U . . .
H13B H 0.504472 0.773113 0.178083 0.148 Uiso 1 1 d R U . . .
O14 O 0.5499(4) 0.1024(9) 0.4825(9) 0.077(4) Uani 1 1 d . . . . .
O15 O 0.5620(4) 0.1197(8) 0.6324(9) 0.078(4) Uani 1 1 d . . . . .
O16 O 0.7277(3) 0.3021(7) 0.5411(7) 0.057(2) Uani 1 1 d . . . . .
H16 H 0.746135 0.287047 0.504761 0.069 Uiso 1 1 d R U . . .
O17 O 0.5449(3) 0.4901(9) 0.5951(8) 0.069(3) Uani 1 1 d . . . . .
O18 O 0.5563(3) 0.3445(8) 0.6307(8) 0.066(3) Uani 1 1 d . . . . .
O19 O 0.7216(3) 0.4619(9) 0.8035(10) 0.076(4) Uani 1 1 d . . . . .
H19 H 0.737041 0.492698 0.769132 0.091 Uiso 1 1 d R U . . .
O20 O 0.5413(5) 0.3978(16) 0.9917(14) 0.127(8) Uani 1 1 d . . . . .
O21 O 0.5541(4) 0.3452(10) 0.8446(10) 0.077(3) Uani 1 1 d . . . . .
O22 O 0.7245(5) 0.1942(11) 0.9630(13) 0.114(6) Uani 1 1 d . . . . .
H22 H 0.739653 0.230840 0.992000 0.137 Uiso 1 1 d R U . . .
O23 O 0.5496(5) -0.0240(11) 0.8946(9) 0.105(6) Uani 1 1 d . . . . .
O24 O 0.5567(4) 0.1254(9) 0.8566(9) 0.071(3) Uani 1 1 d . . . . .
O25 O 0.7287(4) 0.0310(8) 0.6975(8) 0.073(3) Uani 1 1 d . . . . .
H25 H 0.746750 0.012210 0.733093 0.088 Uiso 1 1 d R U . . .
O26 O 0.5070(4) 0.2267(11) 0.7380(11) 0.113(6) Uani 1 1 d . . . . .
H26A H 0.497107 0.275652 0.714383 0.136 Uiso 1 1 d R U . . .
H26B H 0.497508 0.219024 0.791782 0.136 Uiso 1 1 d R U . . .
O27 O 0.4957(3) 0.3295(9) 0.4930(8) 0.064(3) Uani 1 1 d . . . . .
H27A H 0.480269 0.307679 0.452540 0.077 Uiso 1 1 d R U . . .
H27B H 0.486549 0.317170 0.546223 0.077 Uiso 1 1 d R U . . .
N1 N 0.6291(4) 0.6441(9) 0.1386(7) 0.052(3) Uani 1 1 d . . . . .
N2 N 0.6340(3) 0.8547(7) 0.1376(7) 0.036(2) Uani 1 1 d . . . . .
N3 N 0.6325(3) 0.8598(7) 0.3473(7) 0.035(2) Uani 1 1 d . . . . .
N4 N 0.6287(3) 0.6501(8) 0.3502(7) 0.042(2) Uani 1 1 d . . . . .
N5 N 0.6334(4) 0.1872(6) 0.6058(8) 0.050(3) Uani 1 1 d . . . . .
N6 N 0.6291(3) 0.3782(7) 0.6942(6) 0.039(2) Uani 1 1 d . . . . .
N7 N 0.6273(3) 0.2939(7) 0.8843(7) 0.041(2) Uani 1 1 d . . . . .
N8 N 0.6313(4) 0.1013(7) 0.7997(7) 0.049(3) Uani 1 1 d . . . . .
C1 C 0.6620(4) 0.6977(8) 0.0989(9) 0.045(3) Uani 1 1 d . . . . .
H1A H 0.673382 0.661323 0.047425 0.054 Uiso 1 1 calc R U . . .
H1B H 0.682273 0.705090 0.146938 0.054 Uiso 1 1 calc R U . . .
C2 C 0.6505(3) 0.7959(8) 0.0624(8) 0.038(2) Uani 1 1 d . . . . .
H2 H 0.629707 0.787111 0.014756 0.046 Uiso 1 1 calc R U . . .
C3 C 0.6649(3) 0.8938(8) 0.1954(8) 0.037(2) Uani 1 1 d . . . . .
H3A H 0.678150 0.943794 0.160156 0.044 Uiso 1 1 calc R U . . .
H3B H 0.684282 0.844133 0.207629 0.044 Uiso 1 1 calc R U . . .
C4 C 0.6516(3) 0.9339(7) 0.2878(7) 0.033(2) Uani 1 1 d . . . . .
H4 H 0.631525 0.982637 0.274303 0.039 Uiso 1 1 calc R U . . .
C5 C 0.6631(3) 0.7987(7) 0.3877(7) 0.033(2) Uani 1 1 d . . . . .
H5A H 0.676399 0.833149 0.437899 0.040 Uiso 1 1 calc R U . . .
H5B H 0.682629 0.784786 0.339320 0.040 Uiso 1 1 calc R U . . .
C6 C 0.6476(4) 0.7065(8) 0.4265(7) 0.034(2) Uani 1 1 d . . . . .
H6A H 0.627228 0.721415 0.473638 0.041 Uiso 1 1 calc R U . . .
C7 C 0.6593(5) 0.6052(9) 0.2919(8) 0.048(3) Uani 1 1 d . . . . .
H7A H 0.671240 0.553510 0.327462 0.058 Uiso 1 1 calc R U . . .
H7B H 0.679946 0.651775 0.279209 0.058 Uiso 1 1 calc R U . . .
C8 C 0.6444(5) 0.5664(9) 0.1991(8) 0.055(4) Uani 1 1 d . . . . .
H8 H 0.622850 0.520975 0.211398 0.065 Uiso 1 1 calc R U . . .
C9 C 0.6038(5) 0.6083(12) 0.0649(10) 0.072(5) Uani 1 1 d . . . . .
H9A H 0.620310 0.587915 0.012529 0.086 Uiso 1 1 calc R U . . .
H9B H 0.589907 0.552544 0.088380 0.086 Uiso 1 1 calc R U . . .
C10 C 0.5756(6) 0.6735(19) 0.0307(11) 0.094(8) Uani 1 1 d . . . . .
C11 C 0.6871(3) 0.8354(7) 0.0122(7) 0.035(2) Uani 1 1 d . . . . .
H11 H 0.709939 0.829872 0.054781 0.042 Uiso 1 1 calc R U . . .
C12 C 0.6966(4) 0.7823(9) -0.0781(9) 0.045(3) Uani 1 1 d . . . . .
H12A H 0.703435 0.717514 -0.063420 0.068 Uiso 1 1 calc R U . . .
H12B H 0.718472 0.812632 -0.109384 0.068 Uiso 1 1 calc R U . . .
H12C H 0.673736 0.783066 -0.118741 0.068 Uiso 1 1 calc R U . . .
C13 C 0.6108(4) 0.9330(9) 0.0974(8) 0.045(3) Uani 1 1 d . . . . .
H13C H 0.600485 0.913049 0.036609 0.054 Uiso 1 1 calc R U . . .
H13D H 0.628364 0.986722 0.086610 0.054 Uiso 1 1 calc R U . . .
C14 C 0.5768(4) 0.9656(11) 0.1573(9) 0.052(3) Uani 1 1 d . . . . .
C15 C 0.6867(3) 0.9838(7) 0.3323(7) 0.034(2) Uani 1 1 d . . . . .
H15 H 0.709550 0.940707 0.329041 0.041 Uiso 1 1 calc R U . . .
C16 C 0.6975(4) 1.0736(8) 0.2835(9) 0.041(3) Uani 1 1 d . . . . .
H16A H 0.702483 1.060759 0.218033 0.062 Uiso 1 1 calc R U . . .
H16B H 0.720881 1.100049 0.312017 0.062 Uiso 1 1 calc R U . . .
H16C H 0.675976 1.118360 0.288992 0.062 Uiso 1 1 calc R U . . .
C17 C 0.6075(4) 0.9025(9) 0.4185(8) 0.040(2) Uani 1 1 d . . . . .
H17A H 0.599780 0.965610 0.397474 0.048 Uiso 1 1 calc R U . . .
H17B H 0.622881 0.909875 0.475994 0.048 Uiso 1 1 calc R U . . .
C18 C 0.5714(4) 0.8471(10) 0.4401(11) 0.053(3) Uani 1 1 d . . . . .
C19 C 0.6811(4) 0.6585(7) 0.4754(8) 0.039(3) Uani 1 1 d . . . . .
H19A H 0.704589 0.660249 0.434579 0.047 Uiso 1 1 calc R U . . .
C20 C 0.6908(4) 0.7086(10) 0.5682(9) 0.048(3) Uani 1 1 d . . . . .
H20A H 0.697404 0.774049 0.555901 0.071 Uiso 1 1 calc R U . . .
H20B H 0.712852 0.677486 0.597978 0.071 Uiso 1 1 calc R U . . .
H20C H 0.668064 0.705913 0.609212 0.071 Uiso 1 1 calc R U . . .
C21 C 0.6034(4) 0.5752(9) 0.3893(9) 0.051(3) Uani 1 1 d . . . . .
H21A H 0.594824 0.594397 0.451887 0.062 Uiso 1 1 calc R U . . .
H21B H 0.619019 0.517491 0.396034 0.062 Uiso 1 1 calc R U . . .
C22 C 0.5678(4) 0.5536(10) 0.3312(9) 0.051(3) Uani 1 1 d . . . . .
C23 C 0.6812(5) 0.5107(8) 0.1567(9) 0.059(4) Uani 1 1 d . . . . .
H23 H 0.704783 0.551490 0.159060 0.070 Uiso 1 1 calc R U . . .
C24 C 0.6890(7) 0.4206(11) 0.2096(12) 0.086(7) Uani 1 1 d . . . . .
H24A H 0.694434 0.435294 0.274536 0.129 Uiso 1 1 calc R U . . .
H24B H 0.711571 0.388786 0.182453 0.129 Uiso 1 1 calc R U . . .
H24C H 0.666195 0.379862 0.205694 0.129 Uiso 1 1 calc R U . . .
C25 C 0.6638(4) 0.2602(7) 0.5966(7) 0.037(2) Uani 1 1 d . . . . .
H25A H 0.680445 0.253298 0.653006 0.045 Uiso 1 1 calc R U . . .
C26 C 0.6465(4) 0.3579(7) 0.6037(7) 0.037(2) Uani 1 1 d . . . . .
H26C H 0.667208 0.404350 0.591209 0.044 Uiso 1 1 calc R U . . .
H26D H 0.626325 0.365203 0.555391 0.044 Uiso 1 1 calc R U . . .
C27 C 0.6600(3) 0.3960(7) 0.7652(8) 0.036(2) Uani 1 1 d . . . . .
H27 H 0.678469 0.342302 0.759714 0.043 Uiso 1 1 calc R U . . .
C28 C 0.6431(4) 0.3889(8) 0.8613(8) 0.036(2) Uani 1 1 d . . . . .
H28A H 0.663533 0.405117 0.906823 0.043 Uiso 1 1 calc R U . . .
H28B H 0.621909 0.435370 0.867601 0.043 Uiso 1 1 calc R U . . .
C29 C 0.6590(5) 0.2277(7) 0.9010(9) 0.048(3) Uani 1 1 d . . . . .
H29 H 0.675542 0.235699 0.844596 0.057 Uiso 1 1 calc R U . . .
C30 C 0.6462(6) 0.1279(9) 0.8934(9) 0.059(4) Uani 1 1 d . . . . .
H30A H 0.668490 0.086912 0.909044 0.071 Uiso 1 1 calc R U . . .
H30B H 0.625508 0.116307 0.939583 0.071 Uiso 1 1 calc R U . . .
C31 C 0.6650(5) 0.0882(9) 0.7303(9) 0.055(4) Uani 1 1 d . . . . .
H31 H 0.681700 0.144714 0.738788 0.066 Uiso 1 1 calc R U . . .
C32 C 0.6504(5) 0.0950(8) 0.6329(9) 0.049(3) Uani 1 1 d . . . . .
H32A H 0.672255 0.080817 0.590508 0.058 Uiso 1 1 calc R U . . .
H32B H 0.630341 0.046239 0.623535 0.058 Uiso 1 1 calc R U . . .
C33 C 0.6091(5) 0.1765(9) 0.5234(10) 0.058(4) Uani 1 1 d . . . . .
H33A H 0.623556 0.140297 0.476154 0.069 Uiso 1 1 calc R U . . .
H33B H 0.603313 0.238838 0.497252 0.069 Uiso 1 1 calc R U . . .
C34 C 0.5715(5) 0.1270(11) 0.5457(11) 0.061(4) Uani 1 1 d . . . . .
C35 C 0.6919(5) 0.2504(9) 0.5149(9) 0.058(4) Uani 1 1 d . . . . .
H35 H 0.698490 0.182855 0.506431 0.069 Uiso 1 1 calc R U . . .
C36 C 0.6793(5) 0.2899(10) 0.4249(8) 0.061(4) Uani 1 1 d . . . . .
H36A H 0.658818 0.250325 0.398405 0.092 Uiso 1 1 calc R U . . .
H36B H 0.701481 0.292150 0.382467 0.092 Uiso 1 1 calc R U . . .
H36C H 0.669132 0.353148 0.434388 0.092 Uiso 1 1 calc R U . . .
C37 C 0.6020(4) 0.4580(8) 0.6818(9) 0.044(3) Uani 1 1 d . . . . .
H37A H 0.615116 0.507943 0.646138 0.052 Uiso 1 1 calc R U . . .
H37B H 0.594925 0.483754 0.743118 0.052 Uiso 1 1 calc R U . . .
C38 C 0.5654(4) 0.4282(10) 0.6315(9) 0.049(3) Uani 1 1 d . . . . .
C39 C 0.6851(4) 0.4835(9) 0.7551(9) 0.051(3) Uani 1 1 d . . . . .
H39 H 0.690680 0.494280 0.688086 0.061 Uiso 1 1 calc R U . . .
C40 C 0.6685(4) 0.5739(8) 0.7977(9) 0.049(3) Uani 1 1 d . . . . .
H40A H 0.644860 0.592085 0.764511 0.074 Uiso 1 1 calc R U . . .
H40B H 0.687906 0.623923 0.792611 0.074 Uiso 1 1 calc R U . . .
H40C H 0.662374 0.563208 0.863043 0.074 Uiso 1 1 calc R U . . .
C41 C 0.5996(5) 0.3036(10) 0.9615(9) 0.058(4) Uani 1 1 d . . . . .
H41A H 0.611868 0.340345 1.011727 0.069 Uiso 1 1 calc R U . . .
H41B H 0.593242 0.240989 0.986325 0.069 Uiso 1 1 calc R U . . .
C42 C 0.5628(5) 0.3514(17) 0.9308(13) 0.078(6) Uani 1 1 d . . . . .
C43 C 0.6902(8) 0.2419(10) 0.9842(12) 0.102(9) Uani 1 1 d . . . . .
H43 H 0.695676 0.309833 0.993560 0.123 Uiso 1 1 calc R U . . .
C44 C 0.6705(8) 0.1971(13) 1.0773(11) 0.093(7) Uani 1 1 d . U . . .
H44A H 0.691112 0.175681 1.119233 0.139 Uiso 1 1 calc R U . . .
H44B H 0.653977 0.144182 1.060153 0.139 Uiso 1 1 calc R U . . .
H44C H 0.654786 0.244797 1.108451 0.139 Uiso 1 1 calc R U . . .
C45 C 0.6067(5) 0.0166(9) 0.8086(10) 0.059(4) Uani 1 1 d . . . . .
H45A H 0.620920 -0.031833 0.843935 0.071 Uiso 1 1 calc R U . . .
H45B H 0.600947 -0.008795 0.746363 0.071 Uiso 1 1 calc R U . . .
C46 C 0.5684(7) 0.0398(17) 0.8582(11) 0.087(7) Uani 1 1 d . . . . .
C47 C 0.6921(5) 0.0067(8) 0.7434(9) 0.061(4) Uani 1 1 d . . . . .
H47 H 0.697073 -0.002349 0.810993 0.073 Uiso 1 1 calc R U . . .
C48 C 0.6794(7) -0.0872(9) 0.7006(12) 0.076(6) Uani 1 1 d . . . . .
H48A H 0.655821 -0.109488 0.731849 0.114 Uiso 1 1 calc R U . . .
H48B H 0.700212 -0.133268 0.708105 0.114 Uiso 1 1 calc R U . . .
H48C H 0.673927 -0.078429 0.634582 0.114 Uiso 1 1 calc R U . . .
 
loop_
 _atom_site_aniso_label
 _atom_site_aniso_U_11
 _atom_site_aniso_U_22
 _atom_site_aniso_U_33
 _atom_site_aniso_U_23
 _atom_site_aniso_U_13
 _atom_site_aniso_U_12
Eu1 0.0481(4) 0.0706(5) 0.0320(4) 0.0111(4) -0.0132(3) -0.0260(4)
Eu2 0.0664(5) 0.0564(4) 0.0316(4) 0.0040(3) -0.0072(4) -0.0248(3)
Na1 0.048(4) 0.061(4) 0.029(3) 0.000 0.000 -0.003(3)
Na2 0.073(4) 0.106(5) 0.066(4) 0.028(4) -0.030(3) -0.028(4)
Na3 0.077(6) 0.073(6) 0.076(7) 0.000 0.000 0.023(5)
O1 0.151(16) 0.25(3) 0.045(8) 0.017(12) -0.045(9) -0.080(17)
O2 0.078(8) 0.117(10) 0.045(6) 0.020(7) -0.036(6) -0.035(8)
O3 0.068(6) 0.035(4) 0.045(5) 0.015(4) 0.006(4) 0.011(4)
O4 0.127(12) 0.073(8) 0.063(8) -0.004(6) 0.029(8) 0.016(8)
O5 0.041(5) 0.082(6) 0.045(5) 0.007(5) -0.011(4) 0.003(4)
O6 0.053(5) 0.049(4) 0.030(4) -0.003(3) -0.010(4) -0.006(4)
O7 0.066(8) 0.100(10) 0.133(14) -0.014(10) 0.044(9) -0.004(7)
O8 0.052(5) 0.074(7) 0.052(6) 0.018(5) -0.008(4) -0.020(5)
O9 0.075(6) 0.031(4) 0.033(4) 0.007(3) -0.010(4) -0.018(4)
O10 0.078(7) 0.062(6) 0.046(6) -0.010(5) 0.021(5) -0.039(5)
O11 0.069(6) 0.101(8) 0.030(5) 0.008(5) -0.008(4) -0.048(6)
O12 0.125(10) 0.061(6) 0.028(5) -0.014(4) -0.002(6) -0.032(6)
O13 0.054(6) 0.186(16) 0.057(7) 0.005(10) -0.007(5) -0.032(8)
O14 0.093(9) 0.072(7) 0.066(7) -0.010(6) -0.040(7) -0.021(6)
O15 0.102(10) 0.066(7) 0.066(8) 0.009(6) -0.030(7) -0.051(7)
O16 0.070(6) 0.046(5) 0.056(6) 0.009(4) 0.003(5) 0.000(4)
O17 0.061(6) 0.094(8) 0.052(6) -0.020(6) -0.026(5) 0.021(6)
O18 0.065(7) 0.066(6) 0.066(7) 0.015(5) -0.025(6) -0.024(5)
O19 0.059(6) 0.079(7) 0.089(9) -0.034(7) -0.004(6) -0.019(5)
O20 0.080(10) 0.166(18) 0.135(16) -0.081(14) -0.002(10) 0.017(10)
O21 0.062(7) 0.096(9) 0.073(8) -0.012(7) 0.008(6) -0.005(6)
O22 0.126(13) 0.093(10) 0.125(14) 0.053(10) -0.074(11) -0.024(9)
O23 0.145(13) 0.114(11) 0.057(7) 0.046(7) -0.032(8) -0.090(10)
O24 0.084(8) 0.065(7) 0.064(7) -0.003(6) 0.014(6) -0.023(6)
O25 0.111(10) 0.063(6) 0.046(6) -0.007(5) -0.010(6) 0.002(6)
O26 0.091(9) 0.136(12) 0.112(12) 0.064(11) -0.050(9) -0.056(9)
O27 0.052(6) 0.073(7) 0.068(7) -0.003(5) -0.005(5) -0.020(5)
N1 0.077(8) 0.055(6) 0.024(5) 0.001(4) -0.007(5) -0.035(6)
N2 0.036(5) 0.049(5) 0.023(5) 0.006(4) -0.012(4) -0.005(4)
N3 0.042(5) 0.034(4) 0.030(5) 0.009(4) -0.004(4) -0.009(4)
N4 0.056(6) 0.048(5) 0.021(4) 0.002(4) -0.007(4) -0.025(5)
N5 0.091(9) 0.021(4) 0.040(6) 0.006(4) -0.017(6) -0.023(5)
N6 0.057(6) 0.040(5) 0.019(4) -0.006(4) -0.007(4) -0.005(4)
N7 0.063(6) 0.031(4) 0.029(5) -0.004(4) -0.001(4) -0.005(4)
N8 0.087(8) 0.035(5) 0.025(5) 0.001(4) -0.004(5) -0.024(5)
C1 0.067(8) 0.038(6) 0.031(6) 0.008(5) -0.016(6) -0.014(6)
C2 0.040(6) 0.046(6) 0.030(6) 0.001(5) -0.018(5) -0.007(5)
C3 0.041(6) 0.041(5) 0.029(6) -0.002(4) -0.010(5) -0.003(4)
C4 0.037(5) 0.035(5) 0.027(5) 0.003(4) -0.006(4) 0.002(4)
C5 0.050(6) 0.023(4) 0.026(5) 0.001(4) -0.006(4) -0.009(4)
C6 0.049(6) 0.032(5) 0.022(5) 0.003(4) -0.004(4) -0.008(4)
C7 0.082(9) 0.041(6) 0.021(5) -0.005(4) -0.008(6) -0.017(6)
C8 0.106(12) 0.037(6) 0.020(5) 0.002(4) -0.010(6) -0.029(7)
C9 0.101(13) 0.086(11) 0.028(7) -0.003(7) -0.022(8) -0.061(10)
C10 0.099(14) 0.16(2) 0.024(7) 0.011(10) -0.021(8) -0.085(15)
C11 0.048(6) 0.030(5) 0.027(5) 0.005(4) -0.007(4) -0.005(4)
C12 0.065(8) 0.039(6) 0.032(6) 0.005(5) 0.004(5) -0.004(5)
C13 0.051(7) 0.054(7) 0.030(6) 0.008(5) -0.020(5) 0.003(5)
C14 0.060(8) 0.067(8) 0.028(6) 0.005(5) -0.007(6) 0.008(7)
C15 0.041(6) 0.035(5) 0.026(5) -0.001(4) -0.008(4) -0.002(4)
C16 0.057(7) 0.031(5) 0.036(6) 0.005(4) -0.003(5) -0.011(5)
C17 0.042(6) 0.052(6) 0.027(5) -0.001(5) -0.001(5) -0.004(5)
C18 0.044(7) 0.059(8) 0.056(9) 0.006(6) -0.005(6) 0.007(6)
C19 0.056(7) 0.032(5) 0.029(5) 0.001(4) -0.008(5) -0.017(5)
C20 0.061(8) 0.050(7) 0.032(6) 0.000(5) -0.012(5) 0.001(6)
C21 0.075(9) 0.050(7) 0.030(6) 0.007(5) -0.012(6) -0.030(6)
C22 0.058(8) 0.065(8) 0.031(6) 0.000(5) 0.002(5) -0.038(7)
C23 0.118(13) 0.033(6) 0.025(6) -0.007(5) 0.002(7) -0.022(7)
C24 0.17(2) 0.043(8) 0.041(8) -0.001(6) 0.012(11) 0.024(10)
C25 0.061(7) 0.027(5) 0.024(5) -0.001(4) -0.005(4) -0.013(5)
C26 0.060(7) 0.029(5) 0.020(5) -0.001(4) -0.010(5) -0.006(5)
C27 0.052(6) 0.030(4) 0.026(5) -0.005(4) -0.016(5) 0.003(4)
C28 0.046(6) 0.034(5) 0.027(5) -0.001(4) -0.006(5) -0.003(4)
C29 0.086(10) 0.023(5) 0.034(6) -0.002(4) -0.017(6) -0.005(5)
C30 0.120(13) 0.033(6) 0.024(6) 0.002(5) -0.022(7) -0.020(7)
C31 0.096(11) 0.041(6) 0.028(6) 0.003(5) -0.013(7) -0.023(6)
C32 0.082(9) 0.029(5) 0.034(6) 0.007(4) -0.016(6) -0.015(6)
C33 0.090(11) 0.037(6) 0.047(8) -0.001(5) -0.025(8) -0.015(6)
C34 0.081(10) 0.053(8) 0.049(8) -0.002(6) -0.022(8) -0.016(7)
C35 0.112(12) 0.028(5) 0.032(6) -0.002(5) 0.012(7) -0.013(7)
C36 0.117(13) 0.049(7) 0.017(5) -0.004(5) -0.004(6) -0.030(8)
C37 0.055(7) 0.042(6) 0.033(6) -0.005(5) -0.010(5) 0.008(5)
C38 0.050(7) 0.065(8) 0.031(6) -0.009(6) -0.008(5) 0.000(6)
C39 0.073(8) 0.048(6) 0.032(6) -0.011(5) 0.004(6) -0.015(5)
C40 0.076(9) 0.031(5) 0.041(7) -0.003(5) -0.021(6) -0.010(5)
C41 0.086(11) 0.054(7) 0.033(6) -0.005(5) 0.010(6) -0.021(7)
C42 0.052(9) 0.124(16) 0.058(10) -0.028(10) 0.011(8) -0.022(9)
C43 0.22(3) 0.024(6) 0.061(10) 0.007(6) -0.067(14) 0.013(10)
C44 0.179(19) 0.061(9) 0.038(8) -0.001(7) -0.046(10) -0.009(11)
C45 0.098(11) 0.041(6) 0.038(7) 0.001(5) -0.004(7) -0.037(7)
C46 0.108(15) 0.118(17) 0.034(8) 0.027(9) -0.016(9) -0.060(13)
C47 0.123(13) 0.037(6) 0.023(6) -0.001(5) -0.016(8) -0.004(6)
C48 0.152(18) 0.022(5) 0.054(9) 0.001(5) -0.008(10) -0.004(7)
 
_geom_special_details
;
 All esds (except the esd in the dihedral angle between two l.s. planes)
 are estimated using the full covariance matrix.  The cell esds are taken
 into account individually in the estimation of esds in distances, angles
 and torsion angles; correlations between esds in cell parameters are only
 used when they are defined by crystal symmetry.  An approximate (isotropic)
 treatment of cell esds is used for estimating esds involving l.s. planes.
;
 
loop_
 _geom_bond_atom_site_label_1
 _geom_bond_atom_site_label_2
 _geom_bond_distance
 _geom_bond_site_symmetry_2
 _geom_bond_publ_flag
Eu1 O8 2.326(11) . ?
Eu1 O11 2.360(10) . ?
Eu1 O2 2.373(10) . ?
Eu1 O5 2.412(11) . ?
Eu1 O13 2.513(12) . ?
Eu1 N2 2.653(10) . ?
Eu1 N1 2.671(14) . ?
Eu1 N4 2.676(11) . ?
Eu1 N3 2.692(10) . ?
Eu1 C18 3.190(16) . ?
Eu1 C14 3.226(14) . ?
Eu1 C22 3.247(13) . ?
Eu2 O21 2.348(13) . ?
Eu2 O15 2.388(11) . ?
Eu2 O24 2.412(12) . ?
Eu2 O18 2.420(11) . ?
Eu2 O26 2.550(15) . ?
Eu2 N8 2.696(13) . ?
Eu2 N7 2.718(10) . ?
Eu2 N6 2.731(10) . ?
Eu2 N5 2.765(13) . ?
Eu2 C42 3.246(18) . ?
Eu2 C38 3.255(15) . ?
Eu2 C34 3.262(15) . ?
Na1 O17 2.327(11) 2_665 ?
Na1 O17 2.327(11) . ?
Na1 O10 2.386(11) 2_665 ?
Na1 O10 2.386(11) . ?
Na1 O27 2.457(13) . ?
Na1 O27 2.457(13) 2_665 ?
Na2 O19 2.779(14) 3_647 ?
Na2 O22 2.814(17) . ?
Na2 O12 2.835(15) 3_646 ?
Na2 O3 2.868(12) 1_546 ?
Na3 O14 2.256(13) . ?
Na3 O14 2.256(13) 2_655 ?
Na3 O7 2.497(16) 1_545 ?
Na3 O7 2.497(16) 2_665 ?
O1 C10 1.27(2) . ?
O2 C10 1.31(3) . ?
O3 C11 1.432(13) . ?
O3 H3 0.8499 . ?
O4 C14 1.26(2) . ?
O5 C14 1.205(17) . ?
O6 C15 1.432(14) . ?
O6 H6 0.8510 . ?
O7 C18 1.24(2) . ?
O8 C18 1.253(19) . ?
O9 C19 1.438(13) . ?
O9 H9 0.8501 . ?
O10 C22 1.226(15) . ?
O11 C22 1.293(18) . ?
O12 C23 1.443(15) . ?
O12 H12 0.8501 . ?
O13 H13A 0.8498 . ?
O13 H13B 0.8500 . ?
O14 C34 1.228(18) . ?
O15 C34 1.30(2) . ?
O16 C35 1.485(19) . ?
O16 H16 0.8502 . ?
O17 C38 1.247(19) . ?
O18 C38 1.238(19) . ?
O19 C39 1.469(19) . ?
O19 H19 0.8499 . ?
O20 C42 1.33(2) . ?
O21 C42 1.29(2) . ?
O22 C43 1.40(3) . ?
O22 H22 0.8504 . ?
O23 C46 1.24(2) . ?
O24 C46 1.29(3) . ?
O25 C47 1.46(2) . ?
O25 H25 0.8501 . ?
O26 H26A 0.8500 . ?
O26 H26B 0.8503 . ?
O27 H27A 0.8500 . ?
O27 H27B 0.8500 . ?
N1 C9 1.469(15) . ?
N1 C1 1.480(17) . ?
N1 C8 1.508(18) . ?
N2 C3 1.464(14) . ?
N2 C2 1.486(16) . ?
N2 C13 1.492(15) . ?
N3 C17 1.471(16) . ?
N3 C5 1.487(14) . ?
N3 C4 1.516(14) . ?
N4 C21 1.490(15) . ?
N4 C7 1.493(19) . ?
N4 C6 1.513(14) . ?
N5 C33 1.463(17) . ?
N5 C25 1.483(14) . ?
N5 C32 1.495(16) . ?
N6 C26 1.467(15) . ?
N6 C37 1.484(15) . ?
N6 C27 1.498(14) . ?
N7 C29 1.464(17) . ?
N7 C41 1.472(17) . ?
N7 C28 1.502(14) . ?
N8 C45 1.484(15) . ?
N8 C30 1.497(15) . ?
N8 C31 1.54(2) . ?
C1 C2 1.552(16) . ?
C1 H1A 0.9900 . ?
C1 H1B 0.9900 . ?
C2 C11 1.560(16) . ?
C2 H2 1.0000 . ?
C3 C4 1.523(15) . ?
C3 H3A 0.9900 . ?
C3 H3B 0.9900 . ?
C4 C15 1.541(15) . ?
C4 H4 1.0000 . ?
C5 C6 1.528(14) . ?
C5 H5A 0.9900 . ?
C5 H5B 0.9900 . ?
C6 C19 1.517(17) . ?
C6 H6A 1.0000 . ?
C7 C8 1.541(16) . ?
C7 H7A 0.9900 . ?
C7 H7B 0.9900 . ?
C8 C23 1.62(2) . ?
C8 H8 1.0000 . ?
C9 C10 1.43(3) . ?
C9 H9A 0.9900 . ?
C9 H9B 0.9900 . ?
C11 C12 1.544(16) . ?
C11 H11 1.0000 . ?
C12 H12A 0.9800 . ?
C12 H12B 0.9800 . ?
C12 H12C 0.9800 . ?
C13 C14 1.53(2) . ?
C13 H13C 0.9900 . ?
C13 H13D 0.9900 . ?
C15 C16 1.512(15) . ?
C15 H15 1.0000 . ?
C16 H16A 0.9800 . ?
C16 H16B 0.9800 . ?
C16 H16C 0.9800 . ?
C17 C18 1.507(19) . ?
C17 H17A 0.9900 . ?
C17 H17B 0.9900 . ?
C19 C20 1.556(16) . ?
C19 H19A 1.0000 . ?
C20 H20A 0.9800 . ?
C20 H20B 0.9800 . ?
C20 H20C 0.9800 . ?
C21 C22 1.517(18) . ?
C21 H21A 0.9900 . ?
C21 H21B 0.9900 . ?
C23 C24 1.52(2) . ?
C23 H23 1.0000 . ?
C24 H24A 0.9800 . ?
C24 H24B 0.9800 . ?
C24 H24C 0.9800 . ?
C25 C26 1.523(15) . ?
C25 C35 1.531(18) . ?
C25 H25A 1.0000 . ?
C26 H26C 0.9900 . ?
C26 H26D 0.9900 . ?
C27 C28 1.510(17) . ?
C27 C39 1.526(16) . ?
C27 H27 1.0000 . ?
C28 H28A 0.9900 . ?
C28 H28B 0.9900 . ?
C29 C30 1.499(16) . ?
C29 C43 1.62(2) . ?
C29 H29 1.0000 . ?
C30 H30A 0.9900 . ?
C30 H30B 0.9900 . ?
C31 C32 1.498(17) . ?
C31 C47 1.51(2) . ?
C31 H31 1.0000 . ?
C32 H32A 0.9900 . ?
C32 H32B 0.9900 . ?
C33 C34 1.51(2) . ?
C33 H33A 0.9900 . ?
C33 H33B 0.9900 . ?
C35 C36 1.484(19) . ?
C35 H35 1.0000 . ?
C36 H36A 0.9800 . ?
C36 H36B 0.9800 . ?
C36 H36C 0.9800 . ?
C37 C38 1.514(18) . ?
C37 H37A 0.9900 . ?
C37 H37B 0.9900 . ?
C39 C40 1.541(18) . ?
C39 H39 1.0000 . ?
C40 H40A 0.9800 . ?
C40 H40B 0.9800 . ?
C40 H40C 0.9800 . ?
C41 C42 1.50(3) . ?
C41 H41A 0.9900 . ?
C41 H41B 0.9900 . ?
C43 C44 1.64(3) . ?
C43 H43 1.0000 . ?
C44 H44A 0.9800 . ?
C44 H44B 0.9800 . ?
C44 H44C 0.9800 . ?
C45 C46 1.53(3) . ?
C45 H45A 0.9900 . ?
C45 H45B 0.9900 . ?
C47 C48 1.543(18) . ?
C47 H47 1.0000 . ?
C48 H48A 0.9800 . ?
C48 H48B 0.9800 . ?
C48 H48C 0.9800 . ?
 
loop_
 _geom_angle_atom_site_label_1
 _geom_angle_atom_site_label_2
 _geom_angle_atom_site_label_3
 _geom_angle
 _geom_angle_site_symmetry_1
 _geom_angle_site_symmetry_3
 _geom_angle_publ_flag
O8 Eu1 O11 83.2(4) . . ?
O8 Eu1 O2 142.8(4) . . ?
O11 Eu1 O2 85.0(4) . . ?
O8 Eu1 O5 83.9(4) . . ?
O11 Eu1 O5 142.5(4) . . ?
O2 Eu1 O5 84.3(4) . . ?
O8 Eu1 O13 72.5(4) . . ?
O11 Eu1 O13 70.7(5) . . ?
O2 Eu1 O13 70.3(4) . . ?
O5 Eu1 O13 71.9(4) . . ?
O8 Eu1 N2 131.9(3) . . ?
O11 Eu1 N2 142.2(4) . . ?
O2 Eu1 N2 73.5(3) . . ?
O5 Eu1 N2 66.8(3) . . ?
O13 Eu1 N2 126.6(4) . . ?
O8 Eu1 N1 141.8(4) . . ?
O11 Eu1 N1 73.9(4) . . ?
O2 Eu1 N1 65.8(4) . . ?
O5 Eu1 N1 132.0(3) . . ?
O13 Eu1 N1 124.9(4) . . ?
N2 Eu1 N1 69.1(3) . . ?
O8 Eu1 N4 73.3(4) . . ?
O11 Eu1 N4 67.0(3) . . ?
O2 Eu1 N4 132.5(5) . . ?
O5 Eu1 N4 140.5(3) . . ?
O13 Eu1 N4 127.6(4) . . ?
N2 Eu1 N4 105.7(3) . . ?
N1 Eu1 N4 69.8(3) . . ?
O8 Eu1 N3 66.2(3) . . ?
O11 Eu1 N3 131.1(3) . . ?
O2 Eu1 N3 141.6(4) . . ?
O5 Eu1 N3 73.3(3) . . ?
O13 Eu1 N3 127.8(4) . . ?
N2 Eu1 N3 69.2(3) . . ?
N1 Eu1 N3 107.2(4) . . ?
N4 Eu1 N3 68.1(3) . . ?
O8 Eu1 C18 19.2(4) . . ?
O11 Eu1 C18 101.9(4) . . ?
O2 Eu1 C18 148.6(5) . . ?
O5 Eu1 C18 71.6(4) . . ?
O13 Eu1 C18 83.0(4) . . ?
N2 Eu1 C18 112.7(4) . . ?
N1 Eu1 C18 145.5(4) . . ?
N4 Eu1 C18 77.1(3) . . ?
N3 Eu1 C18 49.4(3) . . ?
O8 Eu1 C14 101.5(4) . . ?
O11 Eu1 C14 150.1(4) . . ?
O2 Eu1 C14 73.4(4) . . ?
O5 Eu1 C14 18.3(3) . . ?
O13 Eu1 C14 82.5(5) . . ?
N2 Eu1 C14 50.0(3) . . ?
N1 Eu1 C14 113.7(4) . . ?
N4 Eu1 C14 142.9(3) . . ?
N3 Eu1 C14 76.1(3) . . ?
C18 Eu1 C14 87.3(4) . . ?
O8 Eu1 C22 71.5(4) . . ?
O11 Eu1 C22 19.6(3) . . ?
O2 Eu1 C22 103.8(4) . . ?
O5 Eu1 C22 148.9(4) . . ?
O13 Eu1 C22 82.6(5) . . ?
N2 Eu1 C22 144.3(4) . . ?
N1 Eu1 C22 77.3(4) . . ?
N4 Eu1 C22 49.3(3) . . ?
N3 Eu1 C22 111.5(3) . . ?
C18 Eu1 C22 88.4(4) . . ?
C14 Eu1 C22 164.8(4) . . ?
O21 Eu2 O15 140.7(5) . . ?
O21 Eu2 O24 82.9(5) . . ?
O15 Eu2 O24 85.1(4) . . ?
O21 Eu2 O18 80.8(5) . . ?
O15 Eu2 O18 84.1(4) . . ?
O24 Eu2 O18 139.0(5) . . ?
O21 Eu2 O26 69.7(5) . . ?
O15 Eu2 O26 71.0(6) . . ?
O24 Eu2 O26 69.2(4) . . ?
O18 Eu2 O26 69.9(4) . . ?
O21 Eu2 N8 122.9(4) . . ?
O15 Eu2 N8 83.8(4) . . ?
O24 Eu2 N8 63.9(4) . . ?
O18 Eu2 N8 152.6(4) . . ?
O26 Eu2 N8 128.1(4) . . ?
O21 Eu2 N7 63.5(4) . . ?
O15 Eu2 N7 151.6(4) . . ?
O24 Eu2 N7 84.1(4) . . ?
O18 Eu2 N7 120.4(3) . . ?
O26 Eu2 N7 128.3(5) . . ?
N8 Eu2 N7 67.8(3) . . ?
O21 Eu2 N6 83.8(4) . . ?
O15 Eu2 N6 120.6(4) . . ?
O24 Eu2 N6 151.0(4) . . ?
O18 Eu2 N6 63.1(3) . . ?
O26 Eu2 N6 128.9(4) . . ?
N8 Eu2 N6 103.0(3) . . ?
N7 Eu2 N6 66.9(3) . . ?
O21 Eu2 N5 150.5(4) . . ?
O15 Eu2 N5 61.8(4) . . ?
O24 Eu2 N5 123.8(4) . . ?
O18 Eu2 N5 84.5(4) . . ?
O26 Eu2 N5 128.1(5) . . ?
N8 Eu2 N5 68.2(3) . . ?
N7 Eu2 N5 103.6(4) . . ?
N6 Eu2 N5 66.7(3) . . ?
O21 Eu2 C42 19.2(5) . . ?
O15 Eu2 C42 149.5(5) . . ?
O24 Eu2 C42 72.6(5) . . ?
O18 Eu2 C42 99.1(5) . . ?
O26 Eu2 C42 81.6(5) . . ?
N8 Eu2 C42 103.7(5) . . ?
N7 Eu2 C42 47.7(4) . . ?
N6 Eu2 C42 86.9(4) . . ?
N5 Eu2 C42 148.5(4) . . ?
O21 Eu2 C38 70.7(4) . . ?
O15 Eu2 C38 101.9(4) . . ?
O24 Eu2 C38 146.2(4) . . ?
O18 Eu2 C38 18.7(3) . . ?
O26 Eu2 C38 81.7(4) . . ?
N8 Eu2 C38 149.1(4) . . ?
N7 Eu2 C38 101.7(3) . . ?
N6 Eu2 C38 47.9(3) . . ?
N5 Eu2 C38 87.6(3) . . ?
C42 Eu2 C38 86.8(5) . . ?
O21 Eu2 C34 145.4(5) . . ?
O15 Eu2 C34 19.8(4) . . ?
O24 Eu2 C34 104.7(4) . . ?
O18 Eu2 C34 71.4(4) . . ?
O26 Eu2 C34 81.5(5) . . ?
N8 Eu2 C34 89.8(4) . . ?
N7 Eu2 C34 149.7(4) . . ?
N6 Eu2 C34 100.9(3) . . ?
N5 Eu2 C34 47.2(4) . . ?
C42 Eu2 C34 162.7(5) . . ?
C38 Eu2 C34 87.1(4) . . ?
O17 Na1 O17 83.6(7) 2_665 . ?
O17 Na1 O10 94.1(4) 2_665 2_665 ?
O17 Na1 O10 177.6(5) . 2_665 ?
O17 Na1 O10 177.6(5) 2_665 . ?
O17 Na1 O10 94.1(4) . . ?
O10 Na1 O10 88.2(6) 2_665 . ?
O17 Na1 O27 86.7(4) 2_665 . ?
O17 Na1 O27 84.3(4) . . ?
O10 Na1 O27 96.4(4) 2_665 . ?
O10 Na1 O27 92.3(4) . . ?
O17 Na1 O27 84.3(4) 2_665 2_665 ?
O17 Na1 O27 86.7(4) . 2_665 ?
O10 Na1 O27 92.3(4) 2_665 2_665 ?
O10 Na1 O27 96.4(4) . 2_665 ?
O27 Na1 O27 167.9(6) . 2_665 ?
O19 Na2 O22 130.9(6) 3_647 . ?
O19 Na2 O12 94.4(4) 3_647 3_646 ?
O22 Na2 O12 109.9(5) . 3_646 ?
O19 Na2 O3 105.2(4) 3_647 1_546 ?
O22 Na2 O3 91.1(4) . 1_546 ?
O12 Na2 O3 130.0(5) 3_646 1_546 ?
O14 Na3 O14 177.4(9) . 2_655 ?
O14 Na3 O7 85.8(5) . 1_545 ?
O14 Na3 O7 94.4(6) 2_655 1_545 ?
O14 Na3 O7 94.4(6) . 2_665 ?
O14 Na3 O7 85.8(5) 2_655 2_665 ?
O7 Na3 O7 167.9(10) 1_545 2_665 ?
C10 O2 Eu1 123.2(12) . . ?
C11 O3 Na2 105.6(7) . 1_564 ?
C11 O3 H3 108.4 . . ?
Na2 O3 H3 110.0 1_564 . ?
C14 O5 Eu1 122.7(10) . . ?
C15 O6 H6 108.8 . . ?
C18 O7 Na3 124.1(14) . 1_565 ?
C18 O8 Eu1 123.2(9) . . ?
C19 O9 H9 107.4 . . ?
C22 O10 Na1 122.5(10) . . ?
C22 O11 Eu1 122.8(7) . . ?
C23 O12 Na2 100.5(10) . 3_656 ?
C23 O12 H12 110.8 . . ?
Na2 O12 H12 110.3 3_656 . ?
Eu1 O13 H13A 107.9 . . ?
Eu1 O13 H13B 109.3 . . ?
H13A O13 H13B 109.5 . . ?
C34 O14 Na3 128.9(13) . . ?
C34 O15 Eu2 121.6(9) . . ?
C35 O16 H16 109.4 . . ?
C38 O17 Na1 137.0(10) . . ?
C38 O18 Eu2 122.3(9) . . ?
C39 O19 Na2 128.2(8) . 3_657 ?
C39 O19 H19 98.5 . . ?
Na2 O19 H19 100.7 3_657 . ?
C42 O21 Eu2 123.9(14) . . ?
C43 O22 Na2 132.3(12) . . ?
C43 O22 H22 96.2 . . ?
Na2 O22 H22 99.5 . . ?
C46 O24 Eu2 121.2(12) . . ?
C47 O25 H25 106.1 . . ?
Eu2 O26 H26A 112.1 . . ?
Eu2 O26 H26B 111.2 . . ?
H26A O26 H26B 108.7 . . ?
Na1 O27 H27A 109.3 . . ?
Na1 O27 H27B 108.9 . . ?
H27A O27 H27B 108.3 . . ?
C9 N1 C1 110.6(10) . . ?
C9 N1 C8 111.7(11) . . ?
C1 N1 C8 110.0(12) . . ?
C9 N1 Eu1 105.8(11) . . ?
C1 N1 Eu1 109.7(8) . . ?
C8 N1 Eu1 109.1(8) . . ?
C3 N2 C2 110.9(9) . . ?
C3 N2 C13 108.8(10) . . ?
C2 N2 C13 110.2(9) . . ?
C3 N2 Eu1 110.2(7) . . ?
C2 N2 Eu1 110.9(7) . . ?
C13 N2 Eu1 105.8(7) . . ?
C17 N3 C5 112.4(9) . . ?
C17 N3 C4 111.1(9) . . ?
C5 N3 C4 109.1(9) . . ?
C17 N3 Eu1 105.7(7) . . ?
C5 N3 Eu1 109.6(6) . . ?
C4 N3 Eu1 108.7(6) . . ?
C21 N4 C7 108.4(11) . . ?
C21 N4 C6 111.0(9) . . ?
C7 N4 C6 109.8(10) . . ?
C21 N4 Eu1 107.8(8) . . ?
C7 N4 Eu1 108.1(7) . . ?
C6 N4 Eu1 111.6(7) . . ?
C33 N5 C25 113.8(10) . . ?
C33 N5 C32 110.0(9) . . ?
C25 N5 C32 111.8(11) . . ?
C33 N5 Eu2 103.9(10) . . ?
C25 N5 Eu2 110.5(7) . . ?
C32 N5 Eu2 106.3(8) . . ?
C26 N6 C37 107.5(9) . . ?
C26 N6 C27 110.8(10) . . ?
C37 N6 C27 113.4(8) . . ?
C26 N6 Eu2 109.2(6) . . ?
C37 N6 Eu2 103.4(7) . . ?
C27 N6 Eu2 112.2(7) . . ?
C29 N7 C41 114.7(11) . . ?
C29 N7 C28 110.6(10) . . ?
C41 N7 C28 108.4(9) . . ?
C29 N7 Eu2 110.9(7) . . ?
C41 N7 Eu2 102.8(8) . . ?
C28 N7 Eu2 109.2(7) . . ?
C45 N8 C30 109.0(10) . . ?
C45 N8 C31 112.7(10) . . ?
C30 N8 C31 111.2(12) . . ?
C45 N8 Eu2 103.8(10) . . ?
C30 N8 Eu2 108.2(9) . . ?
C31 N8 Eu2 111.7(7) . . ?
N1 C1 C2 114.1(12) . . ?
N1 C1 H1A 108.7 . . ?
C2 C1 H1A 108.7 . . ?
N1 C1 H1B 108.7 . . ?
C2 C1 H1B 108.7 . . ?
H1A C1 H1B 107.6 . . ?
N2 C2 C1 111.1(10) . . ?
N2 C2 C11 116.4(9) . . ?
C1 C2 C11 106.3(10) . . ?
N2 C2 H2 107.6 . . ?
C1 C2 H2 107.6 . . ?
C11 C2 H2 107.6 . . ?
N2 C3 C4 115.3(10) . . ?
N2 C3 H3A 108.4 . . ?
C4 C3 H3A 108.4 . . ?
N2 C3 H3B 108.4 . . ?
C4 C3 H3B 108.4 . . ?
H3A C3 H3B 107.5 . . ?
N3 C4 C3 111.3(9) . . ?
N3 C4 C15 115.2(9) . . ?
C3 C4 C15 107.8(9) . . ?
N3 C4 H4 107.4 . . ?
C3 C4 H4 107.4 . . ?
C15 C4 H4 107.4 . . ?
N3 C5 C6 113.9(9) . . ?
N3 C5 H5A 108.8 . . ?
C6 C5 H5A 108.8 . . ?
N3 C5 H5B 108.8 . . ?
C6 C5 H5B 108.8 . . ?
H5A C5 H5B 107.7 . . ?
N4 C6 C19 115.1(10) . . ?
N4 C6 C5 110.0(8) . . ?
C19 C6 C5 107.3(9) . . ?
N4 C6 H6A 108.1 . . ?
C19 C6 H6A 108.1 . . ?
C5 C6 H6A 108.1 . . ?
N4 C7 C8 114.3(12) . . ?
N4 C7 H7A 108.7 . . ?
C8 C7 H7A 108.7 . . ?
N4 C7 H7B 108.7 . . ?
C8 C7 H7B 108.7 . . ?
H7A C7 H7B 107.6 . . ?
N1 C8 C7 110.7(10) . . ?
N1 C8 C23 114.6(11) . . ?
C7 C8 C23 104.3(12) . . ?
N1 C8 H8 109.0 . . ?
C7 C8 H8 109.0 . . ?
C23 C8 H8 109.0 . . ?
C10 C9 N1 115.1(15) . . ?
C10 C9 H9A 108.5 . . ?
N1 C9 H9A 108.5 . . ?
C10 C9 H9B 108.5 . . ?
N1 C9 H9B 108.5 . . ?
H9A C9 H9B 107.5 . . ?
O1 C10 O2 119(3) . . ?
O1 C10 C9 122(3) . . ?
O2 C10 C9 118.9(13) . . ?
O3 C11 C12 109.6(9) . . ?
O3 C11 C2 109.0(10) . . ?
C12 C11 C2 112.6(9) . . ?
O3 C11 H11 108.5 . . ?
C12 C11 H11 108.5 . . ?
C2 C11 H11 108.5 . . ?
C11 C12 H12A 109.5 . . ?
C11 C12 H12B 109.5 . . ?
H12A C12 H12B 109.5 . . ?
C11 C12 H12C 109.5 . . ?
H12A C12 H12C 109.5 . . ?
H12B C12 H12C 109.5 . . ?
N2 C13 C14 114.7(10) . . ?
N2 C13 H13C 108.6 . . ?
C14 C13 H13C 108.6 . . ?
N2 C13 H13D 108.6 . . ?
C14 C13 H13D 108.6 . . ?
H13C C13 H13D 107.6 . . ?
O5 C14 O4 123.8(15) . . ?
O5 C14 C13 120.4(13) . . ?
O4 C14 C13 115.7(13) . . ?
O5 C14 Eu1 39.0(7) . . ?
O4 C14 Eu1 161.3(12) . . ?
C13 C14 Eu1 82.3(7) . . ?
O6 C15 C16 109.7(9) . . ?
O6 C15 C4 109.9(9) . . ?
C16 C15 C4 113.0(9) . . ?
O6 C15 H15 108.0 . . ?
C16 C15 H15 108.0 . . ?
C4 C15 H15 108.0 . . ?
C15 C16 H16A 109.5 . . ?
C15 C16 H16B 109.5 . . ?
H16A C16 H16B 109.5 . . ?
C15 C16 H16C 109.5 . . ?
H16A C16 H16C 109.5 . . ?
H16B C16 H16C 109.5 . . ?
N3 C17 C18 114.0(11) . . ?
N3 C17 H17A 108.7 . . ?
C18 C17 H17A 108.7 . . ?
N3 C17 H17B 108.7 . . ?
C18 C17 H17B 108.7 . . ?
H17A C17 H17B 107.6 . . ?
O7 C18 O8 123.3(15) . . ?
O7 C18 C17 116.2(14) . . ?
O8 C18 C17 120.3(13) . . ?
O7 C18 Eu1 153.7(13) . . ?
O8 C18 Eu1 37.6(7) . . ?
C17 C18 Eu1 84.7(8) . . ?
O9 C19 C6 111.0(9) . . ?
O9 C19 C20 108.0(9) . . ?
C6 C19 C20 110.8(10) . . ?
O9 C19 H19A 109.0 . . ?
C6 C19 H19A 109.0 . . ?
C20 C19 H19A 109.0 . . ?
C19 C20 H20A 109.5 . . ?
C19 C20 H20B 109.5 . . ?
H20A C20 H20B 109.5 . . ?
C19 C20 H20C 109.5 . . ?
H20A C20 H20C 109.5 . . ?
H20B C20 H20C 109.5 . . ?
N4 C21 C22 114.1(10) . . ?
N4 C21 H21A 108.7 . . ?
C22 C21 H21A 108.7 . . ?
N4 C21 H21B 108.7 . . ?
C22 C21 H21B 108.7 . . ?
H21A C21 H21B 107.6 . . ?
O10 C22 O11 123.7(13) . . ?
O10 C22 C21 116.1(13) . . ?
O11 C22 C21 120.2(10) . . ?
O10 C22 Eu1 156.5(12) . . ?
O11 C22 Eu1 37.7(6) . . ?
C21 C22 Eu1 84.0(7) . . ?
O12 C23 C24 109.3(11) . . ?
O12 C23 C8 107.5(13) . . ?
C24 C23 C8 111.5(12) . . ?
O12 C23 H23 109.5 . . ?
C24 C23 H23 109.5 . . ?
C8 C23 H23 109.5 . . ?
C23 C24 H24A 109.5 . . ?
C23 C24 H24B 109.5 . . ?
H24A C24 H24B 109.5 . . ?
C23 C24 H24C 109.5 . . ?
H24A C24 H24C 109.5 . . ?
H24B C24 H24C 109.5 . . ?
N5 C25 C26 111.4(11) . . ?
N5 C25 C35 116.7(10) . . ?
C26 C25 C35 112.5(10) . . ?
N5 C25 H25A 105.0 . . ?
C26 C25 H25A 105.0 . . ?
C35 C25 H25A 105.0 . . ?
N6 C26 C25 113.7(9) . . ?
N6 C26 H26C 108.8 . . ?
C25 C26 H26C 108.8 . . ?
N6 C26 H26D 108.8 . . ?
C25 C26 H26D 108.8 . . ?
H26C C26 H26D 107.7 . . ?
N6 C27 C28 110.2(10) . . ?
N6 C27 C39 118.3(10) . . ?
C28 C27 C39 111.1(9) . . ?
N6 C27 H27 105.4 . . ?
C28 C27 H27 105.4 . . ?
C39 C27 H27 105.4 . . ?
N7 C28 C27 113.8(9) . . ?
N7 C28 H28A 108.8 . . ?
C27 C28 H28A 108.8 . . ?
N7 C28 H28B 108.8 . . ?
C27 C28 H28B 108.8 . . ?
H28A C28 H28B 107.7 . . ?
N7 C29 C30 112.6(13) . . ?
N7 C29 C43 122.2(11) . . ?
C30 C29 C43 111.5(11) . . ?
N7 C29 H29 102.4 . . ?
C30 C29 H29 102.4 . . ?
C43 C29 H29 102.4 . . ?
N8 C30 C29 114.2(10) . . ?
N8 C30 H30A 108.7 . . ?
C29 C30 H30A 108.7 . . ?
N8 C30 H30B 108.7 . . ?
C29 C30 H30B 108.7 . . ?
H30A C30 H30B 107.6 . . ?
C32 C31 C47 112.0(12) . . ?
C32 C31 N8 110.7(13) . . ?
C47 C31 N8 118.5(11) . . ?
C32 C31 H31 104.7 . . ?
C47 C31 H31 104.7 . . ?
N8 C31 H31 104.7 . . ?
N5 C32 C31 115.7(11) . . ?
N5 C32 H32A 108.4 . . ?
C31 C32 H32A 108.4 . . ?
N5 C32 H32B 108.4 . . ?
C31 C32 H32B 108.4 . . ?
H32A C32 H32B 107.4 . . ?
N5 C33 C34 111.4(12) . . ?
N5 C33 H33A 109.3 . . ?
C34 C33 H33A 109.3 . . ?
N5 C33 H33B 109.3 . . ?
C34 C33 H33B 109.3 . . ?
H33A C33 H33B 108.0 . . ?
O14 C34 O15 122.9(17) . . ?
O14 C34 C33 119.5(15) . . ?
O15 C34 C33 117.3(12) . . ?
O14 C34 Eu2 148.0(14) . . ?
O15 C34 Eu2 38.6(6) . . ?
C33 C34 Eu2 83.1(8) . . ?
C36 C35 O16 106.1(11) . . ?
C36 C35 C25 117.1(14) . . ?
O16 C35 C25 106.3(10) . . ?
C36 C35 H35 109.0 . . ?
O16 C35 H35 109.0 . . ?
C25 C35 H35 109.0 . . ?
C35 C36 H36A 109.5 . . ?
C35 C36 H36B 109.5 . . ?
H36A C36 H36B 109.5 . . ?
C35 C36 H36C 109.5 . . ?
H36A C36 H36C 109.5 . . ?
H36B C36 H36C 109.5 . . ?
N6 C37 C38 111.3(10) . . ?
N6 C37 H37A 109.4 . . ?
C38 C37 H37A 109.4 . . ?
N6 C37 H37B 109.4 . . ?
C38 C37 H37B 109.4 . . ?
H37A C37 H37B 108.0 . . ?
O18 C38 O17 122.8(13) . . ?
O18 C38 C37 119.1(13) . . ?
O17 C38 C37 118.1(13) . . ?
O18 C38 Eu2 38.9(7) . . ?
O17 C38 Eu2 155.2(11) . . ?
C37 C38 Eu2 82.2(7) . . ?
O19 C39 C27 105.4(11) . . ?
O19 C39 C40 107.5(10) . . ?
C27 C39 C40 116.3(11) . . ?
O19 C39 H39 109.2 . . ?
C27 C39 H39 109.2 . . ?
C40 C39 H39 109.2 . . ?
C39 C40 H40A 109.5 . . ?
C39 C40 H40B 109.5 . . ?
H40A C40 H40B 109.5 . . ?
C39 C40 H40C 109.5 . . ?
H40A C40 H40C 109.5 . . ?
H40B C40 H40C 109.5 . . ?
N7 C41 C42 111.3(12) . . ?
N7 C41 H41A 109.4 . . ?
C42 C41 H41A 109.4 . . ?
N7 C41 H41B 109.4 . . ?
C42 C41 H41B 109.4 . . ?
H41A C41 H41B 108.0 . . ?
O21 C42 O20 123(2) . . ?
O21 C42 C41 116.8(16) . . ?
O20 C42 C41 120.1(17) . . ?
O21 C42 Eu2 36.9(10) . . ?
O20 C42 Eu2 156.7(14) . . ?
C41 C42 Eu2 81.3(9) . . ?
O22 C43 C29 109.5(15) . . ?
O22 C43 C44 109.7(14) . . ?
C29 C43 C44 106.8(18) . . ?
O22 C43 H43 110.3 . . ?
C29 C43 H43 110.3 . . ?
C44 C43 H43 110.3 . . ?
C43 C44 H44A 109.5 . . ?
C43 C44 H44B 109.5 . . ?
H44A C44 H44B 109.5 . . ?
C43 C44 H44C 109.5 . . ?
H44A C44 H44C 109.5 . . ?
H44B C44 H44C 109.5 . . ?
N8 C45 C46 110.7(13) . . ?
N8 C45 H45A 109.5 . . ?
C46 C45 H45A 109.5 . . ?
N8 C45 H45B 109.5 . . ?
C46 C45 H45B 109.5 . . ?
H45A C45 H45B 108.1 . . ?
O23 C46 O24 123(2) . . ?
O23 C46 C45 119(2) . . ?
O24 C46 C45 117.7(14) . . ?
O25 C47 C31 106.9(11) . . ?
O25 C47 C48 105.6(13) . . ?
C31 C47 C48 116.6(14) . . ?
O25 C47 H47 109.1 . . ?
C31 C47 H47 109.1 . . ?
C48 C47 H47 109.1 . . ?
C47 C48 H48A 109.5 . . ?
C47 C48 H48B 109.5 . . ?
H48A C48 H48B 109.5 . . ?
C47 C48 H48C 109.5 . . ?
H48A C48 H48C 109.5 . . ?
H48B C48 H48C 109.5 . . ?
 
loop_
 _geom_hbond_atom_site_label_D 
 _geom_hbond_atom_site_label_H 
 _geom_hbond_atom_site_label_A 
 _geom_hbond_distance_DH 
 _geom_hbond_distance_HA 
 _geom_hbond_distance_DA 
 _geom_hbond_angle_DHA 
 _geom_hbond_site_symmetry_A 
 _geom_hbond_publ_flag
O27 H27A O8  0.85 2.11 2.919(14) 159.9 2_665 yes
C1 H1A O12  0.99 2.48 3.061(17) 117.1 . yes
C2 H2 O2  1.00 2.58 3.106(17) 113.0 . yes
C3 H3A O3  0.99 2.44 3.043(15) 118.9 . yes
C4 H4 O5  1.00 2.57 3.121(14) 114.7 . yes
C5 H5A O6  0.99 2.43 3.022(13) 117.9 . yes
C7 H7A O9  0.99 2.44 3.040(14) 118.7 . yes
C8 H8 O11  1.00 2.60 3.11(2) 111.7 . yes
C9 H9A O12  0.99 2.39 2.91(3) 112.1 . yes
C26 H26C O9  0.99 2.66 3.431(13) 135.2 . yes
C28 H28A O12  0.99 2.55 3.380(14) 140.7 1_556 yes
C30 H30A O3  0.99 2.55 3.361(16) 138.6 1_546 yes
C32 H32B O15  0.99 2.58 3.06(2) 109.9 . yes
C32 H32A O6  0.99 2.62 3.390(17) 135.2 1_545 yes
 
_refine_diff_density_max    4.593
_refine_diff_density_min   -1.403
_refine_diff_density_rms    0.167

_shelx_res_file
;
TITL 1_b.res in P2(1)2(1)2
    Eu_sq.res
    created by SHELXL-2018/3 at 16:34:26 on 08-Nov-2021
REM Old TITL 1 in P2(1)2(1)2
REM SHELXT solution in P2(1)2(1)2
REM R1 0.227, Rweak 0.029, Alpha 0.045, Orientation as input
REM Flack x = 0.253 ( 0.005 ) from Parsons' quotients
REM Formula found by SHELXT: C121 Cl3 Eu4 F9 N31 Na3 O28
REM #####
CELL 1.54178 34.3674 14.3099 14.4531 90 90 90
ZERR 4 0.0012 0.0005 0.0005 0 0 0
LATT -1
SYMM -X,-Y,+Z
SYMM 0.5-X,0.5+Y,-Z
SYMM 0.5+X,0.5-Y,-Z
SFAC C H Eu N Na O
UNIT 192 344 8 32 8 108
LIST 4
OMIT 2 0 6
OMIT 0 3 5
OMIT 6 0 5
OMIT 9 0 4
OMIT 8 0 4
OMIT 3 0 4
OMIT 1 0 4
OMIT -1 1 3
OMIT 14 0 3
OMIT 12 0 3
OMIT 8 0 3
OMIT 3 0 3
OMIT 2 0 3
OMIT 1 0 3
OMIT 0 0 3
OMIT 9 3 2
OMIT 0 1 2
OMIT -2 1 2
OMIT -6 1 2
OMIT 1 4 1
OMIT -1 4 1
OMIT 0 2 1
OMIT 5 1 1
OMIT 3 1 1
OMIT -3 1 1
OMIT -5 1 1
OMIT 8 0 1
OMIT 3 0 1
OMIT 1 0 1
OMIT 0 0 1
OMIT 5 5 0
OMIT 3 2 0
OMIT 5 1 0
OMIT 3 1 0
OMIT 6 0 1
OMIT 4 0 1
OMIT 2 0 1
OMIT 2 0 0

OMIT 1 1 0
OMIT 0 2 5
OMIT 6 0 3
OMIT 2 4 0
OMIT 0 3 3

ISOR 0.01 C44

L.S. 20 0  107
PLAN  20
TEMP -80.15
BOND $H
FMAP 2
TWIN
EQIV $7 -x+1, -y+1, z
HTAB O27 O8_$7
HTAB C1 O12
HTAB C2 O2
HTAB C3 O3
HTAB C4 O5
HTAB C5 O6
HTAB C7 O9
HTAB C8 O11
HTAB C9 O12
HTAB C26 O9
EQIV $11 x, y, z+1
HTAB C28 O12_$11
EQIV $5 x, y-1, z+1
HTAB C30 O3_$5
HTAB C32 O15
EQIV $6 x, y-1, z
HTAB C32 O6_$6
ACTA
ABIN
WGHT    0.152800    7.618500
BASF   0.06644
FVAR       0.18660
EU1   3    0.584588    0.757252    0.240556    11.00000    0.04808    0.07056 =
         0.03197    0.01105   -0.01318   -0.02600
EU2   3    0.581123    0.234461    0.743419    11.00000    0.06637    0.05642 =
         0.03160    0.00395   -0.00722   -0.02483
NA1   5    0.500000    0.500000    0.475134    10.50000    0.04836    0.06113 =
         0.02936    0.00000    0.00000   -0.00280
NA2   5    0.754591    0.021482    1.022541    11.00000    0.07321    0.10552 =
         0.06616    0.02763   -0.03042   -0.02821
NA3   5    0.500000    0.000000    0.486054    10.50000    0.07745    0.07275 =
         0.07599    0.00000    0.00000    0.02300
O1    6    0.561234    0.666762   -0.050437    11.00000    0.15138    0.25192 =
         0.04531    0.01709   -0.04495   -0.07995
O2    6    0.563620    0.740607    0.085027    11.00000    0.07837    0.11745 =
         0.04516    0.01952   -0.03639   -0.03527
O3    6    0.680991    0.932213   -0.008066    11.00000    0.06794    0.03504 =
         0.04455    0.01490    0.00622    0.01051
AFIX   3
H3    2    0.674512    0.937172   -0.064606    11.00000   -1.20000
AFIX   0
O4    6    0.563450    1.044970    0.138345    11.00000    0.12655    0.07302 =
         0.06301   -0.00434    0.02852    0.01618
O5    6    0.565529    0.918232    0.220781    11.00000    0.04082    0.08203 =
         0.04476    0.00690   -0.01130    0.00293
O6    6    0.678774    1.002497    0.427764    11.00000    0.05292    0.04899 =
         0.03005   -0.00283   -0.00981   -0.00641
AFIX   3
H6    2    0.699753    0.996392    0.458454    11.00000   -1.20000
AFIX   0
O7    6    0.550940    0.876905    0.504299    11.00000    0.06617    0.09951 =
         0.13295   -0.01390    0.04351   -0.00370
O8    6    0.561992    0.778675    0.390759    11.00000    0.05181    0.07428 =
         0.05190    0.01756   -0.00840   -0.01988
O9    6    0.671760    0.562760    0.495889    11.00000    0.07496    0.03118 =
         0.03349    0.00663   -0.01013   -0.01840
AFIX   3
H9    2    0.692814    0.531677    0.493419    11.00000   -1.20000
AFIX   0
O10   6    0.548029    0.487031    0.356633    11.00000    0.07789    0.06247 =
         0.04606   -0.01032    0.02124   -0.03937
O11   6    0.559134    0.605476    0.260905    11.00000    0.06917    0.10126 =
         0.03049    0.00781   -0.00849   -0.04840
O12   6    0.672199    0.488569    0.061698    11.00000    0.12532    0.06051 =
         0.02835   -0.01396   -0.00232   -0.03156
AFIX   3
H12   2    0.665869    0.431409    0.056178    11.00000   -1.20000
AFIX   0
O13   6    0.511569    0.763743    0.233652    11.00000    0.05381    0.18556 =
         0.05727    0.00530   -0.00743   -0.03192
AFIX   3
H13A  2    0.504112    0.809043    0.267283    11.00000   -1.50000
H13B  2    0.504472    0.773113    0.178083    11.00000   -1.50000
AFIX   0
O14   6    0.549902    0.102373    0.482538    11.00000    0.09342    0.07237 =
         0.06581   -0.01028   -0.03973   -0.02107
O15   6    0.561986    0.119743    0.632421    11.00000    0.10236    0.06587 =
         0.06556    0.00856   -0.03014   -0.05056
O16   6    0.727733    0.302127    0.541131    11.00000    0.07015    0.04580 =
         0.05615    0.00914    0.00258    0.00041
AFIX   3
H16   2    0.746135    0.287047    0.504761    11.00000   -1.20000
AFIX   0
O17   6    0.544948    0.490075    0.595113    11.00000    0.06083    0.09439 =
         0.05187   -0.02045   -0.02649    0.02074
O18   6    0.556328    0.344465    0.630717    11.00000    0.06467    0.06641 =
         0.06621    0.01520   -0.02479   -0.02424
O19   6    0.721578    0.461938    0.803462    11.00000    0.05882    0.07882 =
         0.08895   -0.03404   -0.00386   -0.01857
AFIX   3
H19   2    0.737041    0.492698    0.769132    11.00000   -1.20000
AFIX   0
O20   6    0.541284    0.397815    0.991666    11.00000    0.07988    0.16588 =
         0.13549   -0.08066   -0.00240    0.01703
O21   6    0.554085    0.345221    0.844558    11.00000    0.06244    0.09634 =
         0.07291   -0.01196    0.00767   -0.00548
O22   6    0.724479    0.194160    0.963001    11.00000    0.12570    0.09257 =
         0.12497    0.05250   -0.07393   -0.02360
AFIX   3
H22   2    0.739653    0.230840    0.992000    11.00000   -1.20000
AFIX   0
O23   6    0.549613   -0.023973    0.894623    11.00000    0.14499    0.11413 =
         0.05661    0.04614   -0.03162   -0.09032
O24   6    0.556704    0.125402    0.856593    11.00000    0.08449    0.06474 =
         0.06402   -0.00293    0.01440   -0.02340
O25   6    0.728677    0.030990    0.697499    11.00000    0.11133    0.06275 =
         0.04572   -0.00692   -0.01046    0.00221
AFIX   3
H25   2    0.746750    0.012210    0.733093    11.00000   -1.20000
AFIX   0
O26   6    0.507019    0.226742    0.738014    11.00000    0.09101    0.13592 =
         0.11189    0.06359   -0.04967   -0.05569
AFIX   3
H26A  2    0.497107    0.275652    0.714383    11.00000   -1.20000
H26B  2    0.497508    0.219024    0.791782    11.00000   -1.20000
AFIX   0
O27   6    0.495739    0.329532    0.493009    11.00000    0.05210    0.07333 =
         0.06787   -0.00296   -0.00464   -0.01970
AFIX   3
H27A  2    0.480269    0.307679    0.452540    11.00000   -1.20000
H27B  2    0.486549    0.317170    0.546223    11.00000   -1.20000
AFIX   0
N1    4    0.629119    0.644113    0.138643    11.00000    0.07714    0.05478 =
         0.02417    0.00087   -0.00692   -0.03535
N2    4    0.633956    0.854676    0.137557    11.00000    0.03593    0.04946 =
         0.02333    0.00613   -0.01188   -0.00510
N3    4    0.632478    0.859830    0.347340    11.00000    0.04204    0.03391 =
         0.02968    0.00943   -0.00419   -0.00950
N4    4    0.628694    0.650090    0.350212    11.00000    0.05600    0.04787 =
         0.02086    0.00236   -0.00662   -0.02478
N5    4    0.633439    0.187249    0.605849    11.00000    0.09069    0.02056 =
         0.04009    0.00564   -0.01659   -0.02318
N6    4    0.629111    0.378248    0.694234    11.00000    0.05691    0.03995 =
         0.01943   -0.00616   -0.00736   -0.00541
N7    4    0.627275    0.293852    0.884327    11.00000    0.06338    0.03105 =
         0.02929   -0.00377   -0.00095   -0.00473
N8    4    0.631299    0.101251    0.799716    11.00000    0.08661    0.03549 =
         0.02474    0.00094   -0.00381   -0.02412
C1    1    0.661951    0.697729    0.098941    11.00000    0.06691    0.03819 =
         0.03110    0.00809   -0.01625   -0.01437
AFIX  23
H1A   2    0.673382    0.661323    0.047425    11.00000   -1.20000
H1B   2    0.682273    0.705090    0.146938    11.00000   -1.20000
AFIX   0
C2    1    0.650484    0.795915    0.062403    11.00000    0.03972    0.04577 =
         0.02975    0.00149   -0.01766   -0.00723
AFIX  13
H2    2    0.629707    0.787111    0.014756    11.00000   -1.20000
AFIX   0
C3    1    0.664885    0.893776    0.195434    11.00000    0.04061    0.04056 =
         0.02900   -0.00205   -0.01002   -0.00310
AFIX  23
H3A   2    0.678150    0.943794    0.160156    11.00000   -1.20000
H3B   2    0.684282    0.844133    0.207629    11.00000   -1.20000
AFIX   0
C4    1    0.651611    0.933946    0.287794    11.00000    0.03667    0.03534 =
         0.02653    0.00326   -0.00584    0.00188
AFIX  13
H4    2    0.631525    0.982637    0.274303    11.00000   -1.20000
AFIX   0
C5    1    0.663064    0.798694    0.387671    11.00000    0.05015    0.02349 =
         0.02612    0.00127   -0.00642   -0.00869
AFIX  23
H5A   2    0.676399    0.833149    0.437899    11.00000   -1.20000
H5B   2    0.682629    0.784786    0.339320    11.00000   -1.20000
AFIX   0
C6    1    0.647591    0.706538    0.426463    11.00000    0.04878    0.03247 =
         0.02184    0.00321   -0.00353   -0.00774
AFIX  13
H6A   2    0.627228    0.721415    0.473638    11.00000   -1.20000
AFIX   0
C7    1    0.659311    0.605238    0.291908    11.00000    0.08180    0.04068 =
         0.02136   -0.00504   -0.00756   -0.01723
AFIX  23
H7A   2    0.671240    0.553510    0.327462    11.00000   -1.20000
H7B   2    0.679946    0.651775    0.279209    11.00000   -1.20000
AFIX   0
C8    1    0.644354    0.566374    0.199067    11.00000    0.10623    0.03711 =
         0.02020    0.00188   -0.00976   -0.02948
AFIX  13
H8    2    0.622850    0.520975    0.211398    11.00000   -1.20000
AFIX   0
C9    1    0.603775    0.608331    0.064850    11.00000    0.10079    0.08604 =
         0.02841   -0.00291   -0.02234   -0.06102
AFIX  23
H9A   2    0.620310    0.587915    0.012529    11.00000   -1.20000
H9B   2    0.589907    0.552544    0.088380    11.00000   -1.20000
AFIX   0
C10   1    0.575553    0.673470    0.030666    11.00000    0.09884    0.15938 =
         0.02446    0.01094   -0.02145   -0.08484
C11   1    0.687136    0.835373    0.012152    11.00000    0.04838    0.02967 =
         0.02673    0.00454   -0.00711   -0.00504
AFIX  13
H11   2    0.709939    0.829872    0.054781    11.00000   -1.20000
AFIX   0
C12   1    0.696554    0.782302   -0.078084    11.00000    0.06513    0.03950 =
         0.03162    0.00472    0.00427   -0.00400
AFIX 137
H12A  2    0.703435    0.717514   -0.063420    11.00000   -1.50000
H12B  2    0.718472    0.812632   -0.109384    11.00000   -1.50000
H12C  2    0.673736    0.783066   -0.118741    11.00000   -1.50000
AFIX   0
C13   1    0.610784    0.933021    0.097447    11.00000    0.05050    0.05401 =
         0.02993    0.00794   -0.01968    0.00350
AFIX  23
H13C  2    0.600485    0.913049    0.036609    11.00000   -1.20000
H13D  2    0.628364    0.986722    0.086610    11.00000   -1.20000
AFIX   0
C14   1    0.576849    0.965630    0.157325    11.00000    0.05969    0.06719 =
         0.02846    0.00474   -0.00712    0.00837
C15   1    0.686679    0.983785    0.332295    11.00000    0.04140    0.03501 =
         0.02570   -0.00119   -0.00819   -0.00161
AFIX  13
H15   2    0.709550    0.940707    0.329041    11.00000   -1.20000
AFIX   0
C16   1    0.697453    1.073646    0.283544    11.00000    0.05666    0.03113 =
         0.03636    0.00470   -0.00254   -0.01069
AFIX 137
H16A  2    0.702483    1.060759    0.218033    11.00000   -1.50000
H16B  2    0.720881    1.100049    0.312017    11.00000   -1.50000
H16C  2    0.675976    1.118360    0.288992    11.00000   -1.50000
AFIX   0
C17   1    0.607547    0.902456    0.418475    11.00000    0.04211    0.05180 =
         0.02652   -0.00117   -0.00109   -0.00403
AFIX  23
H17A  2    0.599780    0.965610    0.397474    11.00000   -1.20000
H17B  2    0.622881    0.909875    0.475994    11.00000   -1.20000
AFIX   0
C18   1    0.571382    0.847072    0.440099    11.00000    0.04402    0.05901 =
         0.05607    0.00554   -0.00474    0.00651
C19   1    0.681119    0.658496    0.475440    11.00000    0.05577    0.03248 =
         0.02887    0.00075   -0.00849   -0.01696
AFIX  13
H19A  2    0.704589    0.660249    0.434579    11.00000   -1.20000
AFIX   0
C20   1    0.690752    0.708628    0.568224    11.00000    0.06074    0.04954 =
         0.03229   -0.00041   -0.01248    0.00082
AFIX 137
H20A  2    0.697404    0.774049    0.555901    11.00000   -1.50000
H20B  2    0.712852    0.677486    0.597978    11.00000   -1.50000
H20C  2    0.668064    0.705913    0.609212    11.00000   -1.50000
AFIX   0
C21   1    0.603414    0.575245    0.389316    11.00000    0.07456    0.04962 =
         0.02967    0.00744   -0.01176   -0.03028
AFIX  23
H21A  2    0.594824    0.594397    0.451887    11.00000   -1.20000
H21B  2    0.619019    0.517491    0.396034    11.00000   -1.20000
AFIX   0
C22   1    0.567762    0.553594    0.331215    11.00000    0.05790    0.06475 =
         0.03061   -0.00031    0.00193   -0.03836
C23   1    0.681192    0.510652    0.156719    11.00000    0.11794    0.03326 =
         0.02489   -0.00674    0.00249   -0.02195
AFIX  13
H23   2    0.704783    0.551490    0.159060    11.00000   -1.20000
AFIX   0
C24   1    0.689047    0.420639    0.209551    11.00000    0.17391    0.04341 =
         0.04111   -0.00077    0.01229    0.02383
AFIX 137
H24A  2    0.694434    0.435294    0.274536    11.00000   -1.50000
H24B  2    0.711571    0.388786    0.182453    11.00000   -1.50000
H24C  2    0.666195    0.379862    0.205694    11.00000   -1.50000
AFIX   0
C25   1    0.663830    0.260220    0.596620    11.00000    0.06120    0.02684 =
         0.02419   -0.00150   -0.00502   -0.01339
AFIX  13
H25A  2    0.680445    0.253298    0.653006    11.00000   -1.20000
AFIX   0
C26   1    0.646508    0.357928    0.603730    11.00000    0.05999    0.02930 =
         0.02035   -0.00126   -0.00974   -0.00607
AFIX  23
H26C  2    0.667208    0.404350    0.591209    11.00000   -1.20000
H26D  2    0.626325    0.365203    0.555391    11.00000   -1.20000
AFIX   0
C27   1    0.660008    0.396035    0.765178    11.00000    0.05216    0.03004 =
         0.02627   -0.00461   -0.01620    0.00256
AFIX  13
H27   2    0.678469    0.342302    0.759714    11.00000   -1.20000
AFIX   0
C28   1    0.643086    0.388899    0.861325    11.00000    0.04636    0.03365 =
         0.02722   -0.00068   -0.00588   -0.00319
AFIX  23
H28A  2    0.663533    0.405117    0.906823    11.00000   -1.20000
H28B  2    0.621909    0.435370    0.867601    11.00000   -1.20000
AFIX   0
C29   1    0.659027    0.227743    0.901013    11.00000    0.08575    0.02333 =
         0.03368   -0.00154   -0.01660   -0.00531
AFIX  13
H29   2    0.675542    0.235699    0.844596    11.00000   -1.20000
AFIX   0
C30   1    0.646227    0.127872    0.893393    11.00000    0.11992    0.03343 =
         0.02435    0.00234   -0.02188   -0.02036
AFIX  23
H30A  2    0.668490    0.086912    0.909044    11.00000   -1.20000
H30B  2    0.625508    0.116307    0.939583    11.00000   -1.20000
AFIX   0
C31   1    0.664957    0.088199    0.730350    11.00000    0.09579    0.04077 =
         0.02835    0.00314   -0.01293   -0.02299
AFIX  13
H31   2    0.681700    0.144714    0.738788    11.00000   -1.20000
AFIX   0
C32   1    0.650402    0.094986    0.632873    11.00000    0.08229    0.02918 =
         0.03433    0.00665   -0.01649   -0.01473
AFIX  23
H32A  2    0.672255    0.080817    0.590508    11.00000   -1.20000
H32B  2    0.630341    0.046239    0.623535    11.00000   -1.20000
AFIX   0
C33   1    0.609136    0.176454    0.523426    11.00000    0.08957    0.03674 =
         0.04691   -0.00103   -0.02479   -0.01530
AFIX  23
H33A  2    0.623556    0.140297    0.476154    11.00000   -1.20000
H33B  2    0.603313    0.238838    0.497252    11.00000   -1.20000
AFIX   0
C34   1    0.571493    0.126976    0.545744    11.00000    0.08141    0.05296 =
         0.04905   -0.00215   -0.02208   -0.01637
C35   1    0.691921    0.250386    0.514949    11.00000    0.11240    0.02838 =
         0.03211   -0.00175    0.01230   -0.01344
AFIX  13
H35   2    0.698490    0.182855    0.506431    11.00000   -1.20000
AFIX   0
C36   1    0.679264    0.289852    0.424909    11.00000    0.11739    0.04894 =
         0.01687   -0.00361   -0.00401   -0.02969
AFIX 137
H36A  2    0.658818    0.250325    0.398405    11.00000   -1.50000
H36B  2    0.701481    0.292150    0.382467    11.00000   -1.50000
H36C  2    0.669132    0.353148    0.434388    11.00000   -1.50000
AFIX   0
C37   1    0.601986    0.457998    0.681802    11.00000    0.05529    0.04249 =
         0.03282   -0.00453   -0.00982    0.00842
AFIX  23
H37A  2    0.615116    0.507943    0.646138    11.00000   -1.20000
H37B  2    0.594925    0.483754    0.743118    11.00000   -1.20000
AFIX   0
C38   1    0.565415    0.428161    0.631455    11.00000    0.04988    0.06489 =
         0.03144   -0.00946   -0.00773   -0.00041
C39   1    0.685058    0.483473    0.755123    11.00000    0.07280    0.04847 =
         0.03230   -0.01090    0.00418   -0.01538
AFIX  13
H39   2    0.690680    0.494280    0.688086    11.00000   -1.20000
AFIX   0
C40   1    0.668546    0.573904    0.797698    11.00000    0.07566    0.03072 =
         0.04098   -0.00253   -0.02141   -0.00953
AFIX 137
H40A  2    0.644860    0.592085    0.764511    11.00000   -1.50000
H40B  2    0.687906    0.623923    0.792611    11.00000   -1.50000
H40C  2    0.662374    0.563208    0.863043    11.00000   -1.50000
AFIX   0
C41   1    0.599630    0.303617    0.961501    11.00000    0.08637    0.05387 =
         0.03296   -0.00501    0.01044   -0.02145
AFIX  23
H41A  2    0.611868    0.340345    1.011727    11.00000   -1.20000
H41B  2    0.593242    0.240989    0.986325    11.00000   -1.20000
AFIX   0
C42   1    0.562829    0.351408    0.930839    11.00000    0.05242    0.12354 =
         0.05848   -0.02825    0.01061   -0.02232
C43   1    0.690189    0.241865    0.984161    11.00000    0.22159    0.02450 =
         0.06074    0.00708   -0.06651    0.01282
AFIX  13
H43   2    0.695676    0.309833    0.993560    11.00000   -1.20000
AFIX   0
C44   1    0.670545    0.197145    1.077348    11.00000    0.17918    0.06085 =
         0.03797   -0.00069   -0.04620   -0.00881
AFIX 137
H44A  2    0.691112    0.175681    1.119233    11.00000   -1.50000
H44B  2    0.653977    0.144182    1.060153    11.00000   -1.50000
H44C  2    0.654786    0.244797    1.108451    11.00000   -1.50000
AFIX   0
C45   1    0.606674    0.016573    0.808617    11.00000    0.09807    0.04111 =
         0.03847    0.00096   -0.00365   -0.03723
AFIX  23
H45A  2    0.620920   -0.031833    0.843935    11.00000   -1.20000
H45B  2    0.600947   -0.008795    0.746363    11.00000   -1.20000
AFIX   0
C46   1    0.568445    0.039757    0.858229    11.00000    0.10817    0.11792 =
         0.03411    0.02701   -0.01601   -0.05953
C47   1    0.692126    0.006679    0.743400    11.00000    0.12273    0.03694 =
         0.02277   -0.00109   -0.01596   -0.00382
AFIX  13
H47   2    0.697073   -0.002349    0.810993    11.00000   -1.20000
AFIX   0
C48   1    0.679357   -0.087185    0.700579    11.00000    0.15242    0.02191 =
         0.05394    0.00080   -0.00820   -0.00445
AFIX 137
H48A  2    0.655821   -0.109488    0.731849    11.00000   -1.50000
H48B  2    0.700212   -0.133268    0.708105    11.00000   -1.50000
H48C  2    0.673927   -0.078429    0.634582    11.00000   -1.50000
AFIX   0
HKLF 4


REM  1_b.res in P2(1)2(1)2
REM wR2 = 0.2453, GooF = S = 1.099, Restrained GooF = 1.100 for all data
REM R1 = 0.0802 for 11199 Fo > 4sig(Fo) and 0.0935 for all 13996 data
REM 794 parameters refined using 6 restraints

END

WGHT      0.1528      7.6187

REM Highest difference peak  4.593,  deepest hole -1.403,  1-sigma level  0.167
Q1    1   0.7510  0.9788  0.5191  11.00000  0.05    4.59
Q2    1   0.7498  0.7466  0.2519  11.00000  0.05    2.85
Q3    1   0.4827  0.3565  0.6478  11.00000  0.05    2.44
Q4    1   0.5000  0.0000  0.3191  10.50000  0.05    2.05
Q5    1   0.7517 -0.0215  0.9802  11.00000  0.05    1.89
Q6    1   0.4948  0.7948  0.3900  11.00000  0.05    1.65
Q7    1   0.5000  0.5000  0.2425  10.50000  0.05    1.28
Q8    1   0.5000  0.0000  0.8298  10.50000  0.05    1.25
Q9    1   0.4843  0.1680  0.8813  11.00000  0.05    0.98
Q10   1   0.5834  0.2566  0.7203  11.00000  0.05    0.94
Q11   1   0.5000  1.0000  0.2406  10.50000  0.05    0.89
Q12   1   0.4944  0.0217  0.6381  11.00000  0.05    0.86
Q13   1   0.5154  0.6482 -0.1371  11.00000  0.05    0.80
Q14   1   0.5512  0.3291  1.0121  11.00000  0.05    0.77
Q15   1   0.4936  0.7882  0.1125  11.00000  0.05    0.76
Q16   1   0.5837  0.7419  0.2797  11.00000  0.05    0.76
Q17   1   0.7183  0.2512  0.9979  11.00000  0.05    0.75
Q18   1   0.5594  0.3151  0.7654  11.00000  0.05    0.73
Q19   1   0.5157  0.0306  0.9820  11.00000  0.05    0.70
Q20   1   0.5803  0.2586  0.7911  11.00000  0.05    0.68
;
_shelx_res_checksum   26748

_shelx_hkl_file
;
   0   1   0    0.70    0.50
   0   1   0    0.50    1.00
   0  -1   0    1.70    1.00
   0  -1   0   -0.50    0.60
   0  -2   0 3646.34  317.87
   0  -2   0 3740.43  315.97
   0   2   0 3670.23  314.97
   0  -3   0   -2.60    2.00
   0  -3   0    0.40    3.40
   0  -4   0 5395.56  463.95
   0  -4   0 5303.37  458.75
   0  -5   0    1.60    2.50
   0  -6   0 1345.77  127.09
   0  -7   0   -2.00    7.10
   0  -8   0 2382.36  222.18
   0   9   0    0.80    3.20
   0  -9   0  -10.90   11.30
   0  10   0  177.68   17.70
   0  10   0  159.98   16.40
   0 -10   0  111.09   32.80
   0  10   0  160.58   16.30
   0  11   0   -4.30    4.70
   0  11   0    0.90    4.40
   0 -11   0   11.40   22.70
   0  11   0    3.30    5.70
   0  11   0   -0.90    6.10
   0  12   0  362.56   34.60
   0 -12   0  245.78   63.59
   0  12   0  365.26   34.40
   0  12   0  405.96   35.80
   0  13   0    4.70    6.80
   0  13   0    1.80    6.10
   0  13   0   -3.90    5.00
   0  14   0    8.70    7.10
   0  14   0    5.10    6.00
   0  14   0    5.30    5.50
   0  15   0   -0.30    5.30
   0  15   0   -1.40    4.90
   0  16   0   21.30    5.30
   0  16   0   10.30    4.70
   0  17   0    0.20    2.80
   0  17   0   -0.80    3.20
   0   0  -1    5.00    2.40
   0   0   1    5.60    1.80
   0  -1  -1   13.30    3.30
   0   1  -1   12.40    2.10
   0  -1   1   11.80    2.10
   0   1  -1   12.90    1.40
   0   1  -1   15.60    3.80
   0  -1   1   12.90    1.50
   0  -1   1   12.20    3.30
   0   1   1   12.50    3.50
   0  -1  -1   10.90    3.30
   0  -2  -1   21.30    5.90
   0  -2   1   26.30    4.70
   0   2  -1   23.90    2.70
   0   2  -1   17.70    4.30
   0  -2   1   21.10    2.60
   0  -2  -1   14.40    4.70
   0  -3  -1    3.10    4.70
   0  -3  -1    2.40    3.70
   0   3  -1    2.70    1.80
   0   3   1    5.00    4.10
   0  -3   1   -1.40    3.20
   0  -4  -1   31.40    9.00
   0   4   1    6.70    5.00
   0  -4   1   19.60    6.70
   0  -4   1   14.30    3.90
   0  -4  -1   20.70    6.40
   0  -5  -1  150.58   18.30
   0  -5  -1  138.69   22.20
   0  -5   1  147.19   20.80
   0  -6   1  142.49   22.30
   0  -6  -1  133.79   23.60
   0  -7  -1   15.70   11.10
   0  -7   1    8.50    9.00
   0  -8   1   96.39   25.20
   0  -8  -1  122.39   27.80
   0  -9   1  208.58   58.59
   0  -9  -1  270.67   44.30
   0   9  -1  272.17   25.00
   0   9   1  271.27   26.50
   0   9  -1  282.07   25.60
   0   9  -1  275.67   25.60
   0  10   1   18.20    6.50
   0  10  -1   14.20    6.20
   0  10  -1   12.10    4.30
   0  10   1   26.70    6.80
   0 -10  -1   36.90   18.80
   0  10  -1   14.60    5.00
   0 -10   1   31.80   27.10
   0  10  -1   23.00    6.40
   0  10  -1   11.60    4.60
   0 -10   1    0.00   13.40
   0  11  -1    5.50    4.90
   0 -11  -1   -0.40   21.60
   0  11  -1    5.10    5.00
   0  11   1    1.00    4.70
   0  11  -1    6.30    5.20
   0 -11   1   27.10   23.20
   0  11  -1    3.10    6.40
   0 -11   1   20.30   33.10
   0  11   1    8.90    6.10
   0  11  -1    3.90    4.80
   0  11  -1    6.40    6.20
   0  11   1    3.50    5.80
   0 -12   1   24.60   38.00
   0  12  -1   11.00    7.50
   0  12   1   10.80    6.60
   0  12  -1   16.60    7.40
   0  12  -1   13.90    5.70
   0  12   1    6.60    5.80
   0  12   1    8.70    5.30
   0  12  -1   18.00    6.70
   0  12  -1   15.30    6.20
   0  13   1   24.60    8.50
   0  13  -1   32.90    8.10
   0  13   1   40.90    8.50
   0  13  -1   45.30   10.00
   0  13   1   41.00    8.10
   0  13  -1   33.30    7.80
   0  13  -1   27.30    9.00
   0  14  -1   13.20    6.80
   0  14  -1   11.60    6.60
   0  14  -1   12.50    5.90
   0  14   1   10.60    6.40
   0  14   1    9.70    6.50
   0  15   1   39.40    7.40
   0  15  -1   38.30    7.60
   0  15  -1   38.80    8.50
   0  15   1   47.20    7.90
   0  15  -1   27.70    6.70
   0  16   1    0.70    4.10
   0  16   1   -0.20    4.50
   0  16  -1   -1.30    4.50
   0  17   1    5.00    3.70
   0  17  -1    5.20    3.40
   0   0  -2 4372.26  366.16
   0   0  -2 3997.10  363.66
   0   0   2 4127.49  363.36
   0   0   2 4387.06  366.26
   0   1  -2   37.00    4.10
   0  -1  -2   38.80    7.00
   0   1  -2   42.40    7.50
   0   1  -2   44.60    4.40
   0  -1   2   39.80    7.50
   0   1   2   49.70    9.30
   0  -1  -2   37.30    8.30
   0  -1  -2   56.59   10.40
   0  -2  -2 1065.49   95.59
   0  -2  -2 1162.88   98.69
   0  -2   2 1051.89   91.89
   0  -2   2 1112.19   96.09
   0  -2   2 1053.19   95.79
   0   2  -2 1043.90   90.49
   0   2   2  998.70   96.79
   0   2  -2 1090.79   92.09
   0  -2   2  948.91   90.49
   0  -3   2   -3.00    2.70
   0  -3   2    3.70    5.40
   0  -3  -2    3.50    5.50
   0   3  -2    4.00    1.40
   0   3   2    0.50    4.60
   0  -3   2    1.30    2.80
   0  -3  -2   -2.40    4.50
   0   4  -2 2252.57  200.68
   0   4   2 2249.68  207.98
   0  -4   2 2266.37  205.38
   0  -4  -2 2364.36  209.68
   0  -4   2 2429.76  210.48
   0  -4   2 2368.66  205.18
   0  -4  -2 2481.65  208.68
   0  -5   2  350.86   35.20
   0  -5   2  380.86   39.40
   0  -5   2  380.06   43.70
   0  -5  -2  382.06   43.10
   0   5   2  360.76   40.30
   0  -5  -2  348.97   39.40
   0   6   2 6687.03  563.64
   0  -6   2 6539.65  569.24
   0  -6  -2 6037.30  571.24
   0  -6   2 6608.14  562.94
   0  -7   2  189.78   29.10
   0  -7   2  196.78   35.50
   0  -7  -2  205.48   32.40
   0  -8   2 2022.20  186.28
   0  -8   2 1924.71  202.78
   0   9  -2  102.99   10.70
   0   9  -2   98.39   11.10
   0   9  -2   82.99    9.60
   0  -9   2   83.99   22.50
   0  -9   2   93.09   30.50
   0   9  -2   66.89   10.60
   0  -9  -2   49.10   21.80
   0 -10  -2  567.14   76.79
   0  10  -2  636.74   53.89
   0  10  -2  677.33   54.49
   0  10  -2  548.55   54.69
   0  10  -2  610.24   53.19
   0  10  -2  510.05   54.19
   0 -10   2  536.15   76.99
   0  10   2  620.74   53.59
   0  10  -2  622.54   54.29
   0 -10   2  584.84   87.39
   0  10   2  601.54   54.49
   0  10  -2  667.73   54.19
   0  10  -2  585.24   53.19
   0  11   2   13.10    5.40
   0  11  -2    6.40    5.30
   0  11  -2    6.90    6.60
   0  11  -2   13.70    5.80
   0  11   2    5.50    6.00
   0  11  -2   13.40    5.80
   0  11  -2    7.50    5.50
   0  11   2   12.60    6.60
   0 -11  -2  -17.20   19.50
   0 -11   2  -39.60   27.10
   0  11  -2   11.00    5.20
   0  11  -2    7.10    6.60
   0  12  -2  238.78   24.10
   0  12   2  238.48   22.30
   0  12   2  209.78   23.00
   0  12  -2  233.98   22.80
   0  12  -2  208.48   23.80
   0  12   2  215.88   23.40
   0  12  -2  211.28   22.60
   0  13  -2   14.20    7.40
   0  13   2    9.00    5.80
   0  13   2   14.20    6.00
   0  13  -2   19.80    6.90
   0  13  -2   23.90    7.30
   0  13  -2   17.20    8.10
   0  14   2   68.69   11.60
   0  14   2   64.49   11.20
   0  14  -2   76.29   11.10
   0  14  -2   81.89   12.50
   0  15  -2    8.40    6.30
   0  15   2    5.00    4.90
   0  15  -2    6.10    5.00
   0  15   2    6.40    5.60
   0  15  -2    5.90    6.80
   0  16  -2    3.10    4.30
   0  16   2   -0.80    4.30
   0  16  -2   -0.80    4.50
   0  17   2    1.10    3.20
   0  17  -2    1.00    4.30
   0  17  -2    3.60    3.70
   0   0   3    6.00    7.40
   0   0  -3   -2.90    4.00
   0   0   3    8.20    5.30
   0   1   3   63.79   14.70
   0   1  -3   58.89   10.80
   0  -1   3   54.29   10.00
   0   1   3   45.10   10.10
   0  -1  -3   41.00   11.60
   0  -1  -3   45.80   11.30
   0  -1   3   35.40   11.40
   0  -2   3   63.39   12.80
   0   2   3   58.39   19.40
   0  -2  -3   29.10    9.70
   0   2  -3   50.09   11.10
   0  -2  -3   47.30   12.40
   0  -2   3   49.80   11.00
   0  -2  -3   36.30    9.70
   0   3  -3  234.48   18.60
   0  -3  -3  208.68   25.90
   0  -3  -3  175.48   27.10
   0  -3   3  240.58   26.90
   0  -3   3  225.28   20.60
   0  -3   3  171.58   25.40
   0   3   3  162.08   26.80
   0  -4   3   11.10    7.10
   0  -4  -3    1.70    6.20
   0   4   3   14.80    9.30
   0   4  -3    0.90    1.50
   0  -4  -3    4.20    6.90
   0  -4   3    4.10    6.30
   0  -5  -3  264.17   34.90
   0  -5   3  289.57   36.70
   0  -5   3  273.27   31.40
   0  -5  -3  301.07   36.70
   0   5   3  252.47   40.70
   0  -5   3  295.07   31.00
   0  -6   3   23.40   14.70
   0  -6   3   27.50    7.70
   0  -6   3   45.20   11.30
   0  -6  -3   27.90   12.30
   0  -7   3   44.30   18.40
   0  -7  -3   53.69   19.70
   0  -7   3   69.39   16.40
   0  -8   3   37.30   16.10
   0  -8   3   48.10   21.30
   0  -8  -3   36.80   16.70
   0  -9   3   93.59   31.80
   0   9  -3  112.59   11.10
   0  -9   3  109.19   26.20
   0   9  -3  107.89   11.00
   0   9  -3  104.19   12.30
   0   9   3   96.39   12.80
   0   9  -3   81.29   12.00
   0  -9  -3  126.59   31.30
   0 -10   3   -1.10   17.60
   0  10  -3    2.60    4.40
   0  10  -3    2.00    4.20
   0 -10  -3   12.60   16.80
   0  10   3    4.10    5.30
   0  10  -3    3.00    4.30
   0  10  -3   -3.00    4.80
   0 -10  -3    2.20    4.90
   0  10   3   -2.70    3.50
   0  10  -3    4.00    5.50
   0  10  -3    2.00    4.60
   0  10  -3   -1.20    4.80
   0 -10   3   22.80   24.60
   0  10  -3    2.10    4.80
   0  11   3   40.50    8.40
   0  11  -3   26.80    8.00
   0 -11  -3   23.80    5.20
   0  11  -3   40.70   10.80
   0  11  -3   34.20    6.80
   0 -11  -3   13.00   26.30
   0  11  -3   27.30    6.70
   0  11   3   22.70    5.90
   0  11  -3   29.50    8.10
   0  11  -3   23.80    6.60
   0  12   3    1.20    5.90
   0  12  -3    1.90    6.30
   0  12  -3    4.50    5.40
   0  12   3    9.80    5.40
   0  12  -3    5.70    5.50
   0  12  -3   12.00    7.20
   0  12  -3    3.60    7.00
   0  12  -3    4.00    5.50
   0 -12  -3   13.70    4.90
   0  13  -3   55.49   11.10
   0  13   3   55.49    9.70
   0  13  -3   69.99   10.10
   0  13  -3   56.59   11.10
   0  13  -3   60.79    9.40
   0  13   3   51.79    8.60
   0  14   3    1.50    5.90
   0  14  -3   -4.40    6.10
   0  14  -3    3.90    7.10
   0  14  -3    0.20    4.90
   0  14   3   -1.60    4.60
   0  14  -3    3.20    7.40
   0  15   3    5.10    5.00
   0  15  -3    2.40    5.20
   0  15  -3    5.40    6.00
   0  15  -3   14.80    6.40
   0  16  -3    4.50    4.40
   0  16   3    5.80    4.00
   0  16  -3    8.60    5.00
   0  16  -3    4.10    4.10
   0  17   3    0.40    2.80
   0  17  -3    2.30    3.90
   0  17  -3    1.40    2.60
   0   0  -4 5427.06  452.15
   0   0  -4 5000.40  456.85
   0   0   4 5323.57  455.35
   0  -1  -4  124.69   16.30
   0   1  -4  120.19   12.70
   0   1   4  115.69   18.00
   0   1  -4  133.39   20.50
   0  -1   4  131.79   18.20
   0  -2   4 2562.24  224.38
   0  -2   4 2417.86  228.28
   0   2  -4 2420.46  216.48
   0  -2  -4 2825.72  231.38
   0  -2  -4 2455.75  223.38
   0  -3   4   55.39   13.30
   0  -3   4   51.89   15.00
   0  -3  -4   51.79   12.20
   0  -3  -4   49.70   15.90
   0   3  -4   47.50    5.10
   0   4  -4 4119.99  359.66
   0  -4  -4 4610.54  375.76
   0  -4   4 4145.79  370.56
   0  -4   4 4003.00  371.06
   0  -4  -4 4190.18  371.16
   0  -5  -4    1.90    6.80
   0  -5   4   12.70    9.80
   0  -5   4    1.90   10.10
   0  -6  -4 3314.87  294.07
   0  -6   4 3321.67  293.87
   0  -6   4 3076.89  286.07
   0  -6   4 3247.07  282.97
   0  -7   4   88.49   17.60
   0  -7   4   66.49   22.20
   0  -8  -4 1027.40  109.49
   0  -8   4  989.90  110.29
   0   8  -4 1039.20   87.99
   0   8  -4 1071.89   88.09
   0  -8   4  872.01   96.99
   0  -9  -4  118.09   32.60
   0  -9   4  110.49   32.80
   0   9  -4   99.59   11.40
   0   9  -4  102.29   13.30
   0  -9   4   87.29   33.90
   0   9  -4  108.99   13.20
   0   9  -4  102.39   13.30
   0   9  -4  119.49   12.90
   0   9  -4  110.59   11.80
   0   9  -4  106.79   11.80
   0  10  -4  288.47   26.30
   0  10  -4  319.87   27.60
   0  10  -4  323.27   28.00
   0  10   4  294.77   26.60
   0  10  -4  282.67   26.60
   0  10  -4  228.98   27.40
   0 -10  -4  253.67   52.49
   0 -10  -4  241.48   25.90
   0 -10   4  213.18   54.09
   0  10  -4  342.77   28.10
   0  11  -4    1.70    6.20
   0  11  -4    5.30    5.00
   0  11  -4    3.90    6.30
   0  11   4   -5.70    4.20
   0 -11   4   -3.00   36.30
   0  11  -4    1.70    5.40
   0 -11  -4    0.20    3.50
   0 -11  -4    8.50   25.90
   0  11  -4    0.30    4.70
   0  11  -4    1.90    6.50
   0  12  -4  712.63   62.69
   0  12   4  689.93   62.99
   0  12   4  700.33   63.39
   0  12  -4  708.03   63.29
   0 -12  -4  732.03   64.39
   0  12  -4  651.63   64.19
   0  12  -4  763.52   64.79
   0  13  -4   10.30    7.40
   0  13   4    6.90    7.60
   0  13  -4    5.70    7.20
   0  13  -4   11.50    6.10
   0  13  -4   10.00    6.40
   0  14  -4  167.18   17.80
   0  14  -4  122.89   15.10
   0  14   4  145.69   15.70
   0  14  -4  152.98   16.60
   0 -14  -4  115.99   13.50
   0  14  -4  128.69   17.50
   0  15  -4   34.00    8.00
   0  15  -4   26.80    6.50
   0  15   4   21.70    5.50
   0  15  -4   15.40    5.60
   0  16  -4   12.40    4.10
   0  16   4   11.10    4.30
   0  16  -4   16.30    5.20
   0  16  -4    9.40    5.10
   0  17   4    0.30    2.40
   0   0   5   -1.30    4.50
   0   0  -5   -0.30    3.10
   0   1   5    5.40    6.30
   0  -1  -5    6.10    4.90
   0   1  -5    2.60    2.60
   0  -1   5    1.10    6.00
   0  -2  -5   77.39   15.00
   0  -2   5   88.29   16.50
   0   2  -5   77.99    8.10
   0  -3   5   17.80    9.80
   0   3  -5   25.00    3.40
   0  -3  -5   21.60   10.30
   0  -4   5   52.89   15.70
   0   4  -5   55.99    6.10
   0  -4  -5   60.79   16.50
   0  -5   5   97.69   22.60
   0  -5  -5  123.19   23.40
   0  -6   5  144.89   28.50
   0  -6  -5  161.08   30.40
   0  -7   5   26.60   15.80
   0  -7  -5   47.50   18.60
   0  -8   5   12.40   15.30
   0   8  -5    2.50    4.30
   0   8  -5    7.00    4.40
   0   8  -5    4.60    3.30
   0   8  -5    5.40    3.60
   0  -8  -5   12.40   14.80
   0   9  -5   25.00    5.80
   0   9  -5   25.10    6.70
   0   9  -5   23.10    5.00
   0   9  -5   28.00    6.50
   0  -9  -5   10.70   18.00
   0  -9   5   -3.40   18.40
   0   9  -5   31.70    6.70
   0   9  -5   26.70    5.00
   0 -10  -5    4.20    3.70
   0  10   5    1.70    5.80
   0  10  -5    5.60    5.70
   0 -10  -5   10.40   20.80
   0  10  -5   13.30    6.40
   0  10  -5   -0.20    5.60
   0  10  -5    2.40    4.10
   0  10  -5    0.80    4.40
   0 -10   5   15.10   26.30
   0  11  -5  106.49   15.30
   0  11  -5  118.29   14.90
   0  11   5   97.49   12.40
   0  11  -5  116.69   13.40
   0 -11  -5  109.59   12.10
   0  11  -5  112.99   14.40
   0  11  -5  101.79   12.70
   0  12  -5   32.60    6.90
   0  12  -5   35.10    9.30
   0 -12  -5   48.30    6.80
   0  12  -5   20.20    7.30
   0  12  -5   35.00    6.80
   0  12   5   32.70    7.90
   0  12  -5   42.80    9.70
   0  13  -5   37.30   10.90
   0  13   5   42.80    7.70
   0  13  -5   41.80   10.80
   0  13  -5   47.10    7.60
   0 -13  -5   40.30    6.40
   0  13  -5   22.70    9.60
   0 -14  -5    9.30    3.90
   0  14  -5    7.50    7.20
   0  14   5    2.20    5.70
   0  14  -5    2.90    6.20
   0  14  -5    2.10    4.90
   0  14  -5    1.70    6.30
   0  15   5   12.30    4.80
   0  15  -5   22.20    5.20
   0  15  -5   15.10    7.40
   0  15  -5   27.40    6.70
   0  16   5   -1.50    3.40
   0  16  -5   -3.10    4.00
   0  16  -5   -1.00    4.10
   0  16  -5    1.90    4.40
   0  17   5    2.50    2.20
   0  17  -5    7.30    3.20
   0   0  -6 2255.77  210.88
   0   0   6 2574.14  217.98
   0   1   6   90.99   18.20
   0   1  -6   92.49   11.00
   0  -1   6  103.39   18.50
   0  -1  -6   82.09   15.30
   0   2  -6 6616.54  595.84
   0  -2  -6 6953.90  605.34
   0  -2   6 7378.06  608.24
   0  -3  -6  393.86   44.20
   0   3  -6  352.56   32.40
   0  -3   6  390.16   44.90
   0  -4   6 4550.04  396.36
   0  -4  -6 4473.75  396.46
   0   4  -6 4384.06  381.16
   0  -5  -6  109.09   25.80
   0  -5   6   92.99   23.10
   0  -6   6 2130.99  211.88
   0  -6  -6 2105.69  201.28
   0   7  -6    6.00    4.20
   0  -7  -6   -1.20   11.50
   0   7  -6    2.30    3.30
   0  -7   6    5.50   13.00
   0  -8  -6  721.23   90.19
   0   8  -6  832.92   68.19
   0   8  -6  786.22   67.79
   0  -8   6  667.93   88.29
   0   8  -6  748.13   67.09
   0  -9   6   41.40   24.80
   0   9  -6   29.40    7.00
   0   9  -6   23.80    5.30
   0  -9  -6   30.50    5.60
   0   9  -6   27.80    7.10
   0  -9  -6   42.60   20.40
   0   9  -6   27.70    5.70
   0  10  -6   44.90    8.60
   0  10  -6   33.50    8.40
   0  10  -6   49.30    7.50
   0 -10  -6   32.90    6.40
   0 -10  -6   43.30   31.80
   0 -10   6   57.49   36.40
   0  10  -6   44.10   12.30
   0  10  -6   53.99   10.80
   0  11  -6   33.20    6.50
   0  11  -6   34.80    8.50
   0  11  -6   45.10   11.80
   0 -11  -6   25.60    6.10
   0  12  -6  102.19   15.80
   0  12  -6  117.29   14.90
   0 -12  -6   85.09   12.00
   0  12  -6  111.69   12.40
   0  12  -6  109.59   13.40
   0  12  -6  112.29   15.70
   0  13   6    1.70    5.70
   0  13   6    3.40    5.20
   0 -13  -6    0.40    3.70
   0  13  -6    0.40    5.80
   0  13  -6    3.40    6.90
   0  13  -6    2.80    6.70
   0  13  -6    0.60    4.60
   0  14  -6    6.80    5.90
   0  14  -6   11.30    6.60
   0  14  -6    8.10    4.60
   0  14  -6    5.30    7.00
   0  14   6    5.40    4.50
   0  15  -6   15.70    6.10
   0  15  -6   15.10    6.00
   0  15   6    8.90    4.20
   0  16  -6    5.50    4.10
   0  16   6    3.10    2.80
   0  16  -6    4.20    4.20
   0   0   7  212.18   30.70
   0   0  -7  209.28   24.70
   0  -1   7   -0.90    7.10
   0  -1  -7    3.00    6.10
   0   1  -7    1.10    3.10
   0   2  -7   19.00    4.10
   0  -2   7   28.20   12.70
   0  -2  -7   25.40   10.20
   0  -3   7   73.69   19.60
   0   3  -7   64.39    6.90
   0  -3  -7   66.69   16.70
   0  -4   7   31.00   14.30
   0  -4  -7   48.60   16.70
   0  -5   7   -0.10    9.10
   0  -6  -7   44.20    6.80
   0  -6   7   72.19   22.20
   0  -6  -7   31.90   17.30
   0  -7  -7   33.10   21.10
   0  -7  -7   44.70    7.70
   0  -7   7   -0.30   18.20
   0   7  -7   50.79    6.80
   0   7  -7   45.70   10.20
   0   8  -7   23.60    4.90
   0   8  -7   12.00    5.50
   0  -8  -7   21.80    5.10
   0  -8  -7   40.30   22.10
   0  -8   7   18.30   22.40
   0   8  -7    8.20    6.20
   0  -9  -7   51.79   29.90
   0   9  -7   57.89    9.90
   0  -9   7   97.19   35.90
   0  -9  -7   64.39    9.40
   0   9  -7   61.39   10.30
   0   9  -7   61.99    9.20
   0 -10  -7   -3.40    4.10
   0  10  -7    0.80    4.40
   0  10  -7    5.70    6.80
   0  10  -7    1.70    6.30
   0  11  -7   35.40    8.80
   0 -11  -7   24.20    5.90
   0  11  -7   26.40    6.00
   0  11  -7   31.20    7.50
   0  11  -7   18.30    6.70
   0  11  -7   18.70    8.00
   0  12  -7   20.50    9.10
   0  12  -7   12.40   10.80
   0  12  -7   32.70    9.50
   0  13  -7    0.10    5.60
   0  13  -7    3.30    7.20
   0  13  -7    3.20    6.30
   0  13   7    2.40    4.90
   0 -13  -7    0.40    3.70
   0  13   7    2.30    4.60
   0  14  -7   10.00    6.90
   0  14   7    1.70    4.20
   0  14  -7    9.90    6.60
   0 -14  -7    4.80    3.80
   0  14  -7    8.20    5.10
   0  15   7    9.90    3.60
   0  15  -7   14.70    4.90
   0  15  -7    9.70    5.20
   0 -15  -7   11.60    3.00
   0  16   7    2.60    2.20
   0  16  -7    4.20    3.40
   0  16  -7    1.50    3.40
   0   0   8 4364.06  387.26
   0   0  -8 4304.37  376.66
   0  -1  -8   52.49   13.00
   0   1  -8   53.29    8.90
   0  -1   8   79.39   20.00
   0  -2   8 2225.98  204.48
   0  -2  -8 2228.38  200.38
   0   2  -8 2124.79  188.38
   0  -3  -8   50.89   15.90
   0  -3   8   38.70   17.30
   0  -4   8 1710.93  164.58
   0  -4  -8 1671.13  163.18
   0  -5  -8   60.79   20.50
   0  -5   8   83.49   24.00
   0   5   8   54.39    8.30
   0  -5  -8   54.09    8.00
   0  -6  -8  991.70   87.69
   0  -6  -8 1041.30  110.79
   0   6  -8  995.40   87.99
   0   6  -8  965.80   87.19
   0  -6   8 1006.10  109.29
   0   6   8 1065.49   89.19
   0   7  -8  103.99   13.00
   0  -7   8  128.79   32.90
   0  -7  -8  157.58   36.80
   0   7   8  116.99   12.60
   0  -7  -8  125.69   13.10
   0   7  -8  104.19   12.20
   0  -8   8  707.73   87.29
   0  -8  -8  629.34   58.19
   0   8   8  652.93   57.89
   0   8  -8  699.43   59.49
   0  -8  -8  579.84   84.39
   0   8  -8  651.63   57.89
   0   8  -8  675.83   58.89
   0   9  -8   28.60    5.80
   0   9  -8   26.20    7.80
   0  -9  -8   26.50    6.20
   0 -10  -8  409.66   39.50
   0  10  -8  453.45   41.10
   0  10  -8  429.56   39.30
   0  10  -8  454.75   41.80
   0  11  -8    6.70    5.40
   0 -11  -8    5.60    4.60
   0  11  -8    1.20    6.10
   0  11  -8    3.20    7.30
   0  11  -8    3.10    7.20
   0  12   8  153.88   16.50
   0  12  -8  191.98   19.40
   0  12  -8  184.68   18.40
   0  12  -8  173.78   17.20
   0 -12  -8  137.49   16.30
   0  12  -8  143.49   19.60
   0  13  -8    2.20    5.70
   0  13   8    1.20    4.10
   0  13   8    3.40    4.60
   0  13  -8    3.20    6.20
   0 -13  -8    5.10    4.20
   0  13  -8    2.50    6.70
   0  14  -8   33.00    7.00
   0  14  -8   27.20    9.80
   0  14   8   25.80    4.80
   0  14  -8   25.00    6.20
   0 -14  -8   28.00    4.80
   0 -15  -8    0.60    2.10
   0  15   8    0.00    3.00
   0  15  -8    1.70    3.90
   0  15  -8   -1.70    4.10
   0  16  -8   10.60    3.40
   0   0   9   21.90   14.10
   0   0  -9   10.60    8.30
   0   0  -9   18.20    5.80
   0   1   9   69.99    9.70
   0   1  -9   71.19   10.60
   0  -1   9   73.39   21.80
   0  -1  -9   97.29   19.40
   0  -2  -9   11.60   10.40
   0   2  -9    2.10    3.30
   0  -2   9   -3.30   11.40
   0  -2  -9    0.40    3.10
   0   2   9    3.00    4.10
   0  -3  -9    9.10   12.40
   0  -3  -9    2.30    3.70
   0   3   9    3.00    4.20
   0  -3   9    6.50   12.70
   0  -4   9   43.30    7.90
   0   4   9   52.09    8.10
   0  -4   9   60.89   20.70
   0  -4  -9   65.39   21.50
   0  -4  -9   50.79    8.10
   0  -5  -9   12.90    4.50
   0   5  -9    4.50    3.30
   0   5   9   15.10    5.10
   0  -5   9    9.90    4.20
   0  -5   9   -1.20   14.10
   0  -5  -9   21.00   19.50
   0  -6   9   62.39   25.00
   0   6  -9   36.00    5.80
   0  -6  -9    9.50   18.50
   0  -6  -9   30.70    6.30
   0   6   9   35.20    6.60
   0  -6   9   40.20    6.90
   0   7  -9    3.10    3.90
   0  -7  -9   21.20   20.50
   0   7   9    5.20    4.40
   0  -7   9   -8.50   20.70
   0  -7  -9    0.30    4.50
   0   7  -9    2.90    4.60
   0  -7   9   -2.80    4.00
   0  -8  -9   32.00    6.40
   0   8   9   27.30    5.50
   0  -8   9   21.40    7.40
   0   8  -9   16.20    5.00
   0   8  -9   17.60    7.80
   0   9  -9   20.90    7.80
   0   9  -9   15.70    8.20
   0  -9  -9   19.00    5.70
   0  10  -9   45.30    7.60
   0  10  -9   46.70    9.90
   0  10  -9   58.69    9.80
   0 -10  -9   77.99   10.00
   0  11  -9   12.00    7.00
   0 -11  -9    7.60    4.90
   0  11  -9    7.70    7.20
   0  11  -9   10.90    5.10
   0  11  -9    6.00    5.70
   0  11   9    9.70    4.60
   0  12  -9    2.00    4.60
   0  12   9    3.00    3.70
   0 -12  -9    2.90    4.70
   0  12  -9    0.40    6.70
   0  12  -9    0.30    4.80
   0  12  -9    0.60    6.90
   0  13   9   22.10    4.40
   0  13  -9   13.70    7.60
   0  13  -9   27.00    6.40
   0  13  -9   22.40    7.00
   0  13   9   18.80    4.70
   0  14  -9    7.30    4.70
   0  14  -9    6.90    5.60
   0  14  -9   -2.70    4.30
   0  14   9    4.10    3.90
   0 -14  -9    5.10    3.20
   0  15  -9    6.50    5.20
   0  15  -9    4.00    4.20
   0   0 -10  810.32   74.89
   0   0  10  835.62   72.89
   0   1  10  347.07   30.30
   0  -1  10  334.97   30.30
   0  -1  10  303.67   48.80
   0  -1 -10  331.07   29.50
   0   1 -10  292.67   28.90
   0   1 -10  294.77   30.80
   0  -2  10 1526.85  146.19
   0   2 -10 1233.58  120.69
   0   2  10 1462.95  121.99
   0  -2 -10 1397.66  121.29
   0  -2  10 1398.76  121.89
   0  -2 -10 1469.85  136.89
   0  -3  10    5.80    5.10
   0  -3 -10    4.50    4.40
   0  -3  10  -25.80   12.80
   0  -3 -10  -17.80   17.90
   0   3  10    2.40    4.90
   0   4  10  685.43   60.29
   0  -4 -10  675.33   59.79
   0  -4  10  758.52   86.09
   0  -4  10  655.33   60.29
   0  -4 -10  757.52   83.99
   0   4 -10  622.94   60.19
   0   5  10   57.99   10.10
   0  -5  10   59.89    9.40
   0  -5 -10   87.39   30.40
   0  -5  10   53.39   25.70
   0   5 -10   52.99    7.80
   0  -5 -10   68.39    9.70
   0  -6 -10  136.19   15.30
   0  -6  10  137.29   15.40
   0  -6  10  184.68   42.20
   0  -6 -10   94.09   39.50
   0   6  10  134.19   15.80
   0   6 -10  130.49   14.00
   0   7  10    9.20    5.30
   0  -7 -10   12.70    5.80
   0   7 -10   19.50    4.70
   0  -7  10   13.70    5.80
   0   8 -10  781.62   65.99
   0   8 -10  707.73   64.89
   0  -8 -10  686.63   63.69
   0  -9 -10  118.69   13.70
   0  -9  10   92.99   14.20
   0   9 -10  101.69   12.40
   0   9 -10  119.59   16.00
   0  10 -10  117.79   12.80
   0  10 -10  125.99   16.00
   0  10  10   99.99   11.90
   0  10 -10  125.89   16.60
   0 -10 -10  112.09   13.60
   0  11 -10    3.20    6.90
   0  11 -10    1.20    6.60
   0 -11 -10   10.30    5.40
   0  11 -10    6.60    4.80
   0  11 -10    5.90    5.40
   0  11  10    6.40    3.70
   0  12  10   15.10    4.00
   0 -12 -10   22.90    5.40
   0  12 -10   17.70    7.00
   0  12 -10   21.70    5.70
   0  12 -10   25.80    7.00
   0  13 -10   12.70    5.40
   0  13  10    2.20    5.50
   0  13 -10    3.30    4.90
   0  13 -10    7.90    4.80
   0 -13 -10   15.50    4.10
   0 -14 -10    1.50    2.50
   0  14 -10    5.90    3.80
   0  14 -10    7.40    3.60
   0  14 -10    2.90    4.00
   0   0  11   47.40    9.20
   0   0 -11   48.30    8.20
   0  -1 -11   -0.60    4.40
   0   1  11   -0.60    5.70
   0   1 -11    1.90    3.80
   0  -1 -11    2.50    6.30
   0  -1  11    0.20    5.70
   0  -2  11    9.30   17.40
   0   2 -11   -1.40    3.30
   0  -2  11   -1.00    5.50
   0  -2 -11    2.60    4.90
   0   2  11    4.00    6.00
   0   3  11    4.20    5.60
   0  -3  11    0.40    5.30
   0  -3 -11    4.30    5.30
   0  -3  11   20.10   20.60
   0   4  11   33.40    7.70
   0  -4  11   21.60   26.60
   0  -4  11   28.10    8.70
   0  -4 -11   36.40    7.50
   0   4 -11   23.40    5.20
   0   5 -11   14.50    5.20
   0  -5  11    9.70    6.20
   0  -5 -11   11.70    5.90
   0   5  11   18.30    6.70
   0   6 -11   -2.50    3.50
   0   6  11    0.60    5.10
   0  -6 -11    5.80    7.60
   0  -6  11    1.60    5.30
   0   7 -11   40.80    6.60
   0  -7  11   54.09    9.00
   0   7  11   54.89    8.30
   0  -7 -11   44.00    8.20
   0   8  11   25.90    6.60
   0   8 -11   24.60    5.30
   0   8 -11    6.50    7.70
   0  -8  11   32.60    7.40
   0  -8 -11   30.70    6.90
   0  -9 -11   36.00    7.00
   0   9 -11   38.70    9.30
   0   9 -11   26.20    5.50
   0  -9  11   29.60    6.70
   0   9 -11   30.10    7.10
   0  10 -11    4.80    5.20
   0  10 -11    8.10    6.60
   0  10 -11    4.40    4.20
   0  10 -11    2.90    6.80
   0 -10 -11   12.70    5.60
   0 -11 -11   20.80    5.30
   0  11 -11   25.30    7.40
   0  11 -11   24.80    6.20
   0  11 -11   18.40    6.70
   0 -12 -11    8.00    4.30
   0  12 -11    7.50    8.40
   0  12 -11   -0.90    4.00
   0  12 -11    1.20    4.90
   0  13 -11    3.70    4.10
   0  13 -11    5.10    4.60
   0 -13 -11    6.10    3.20
   0  13 -11    6.00    3.70
   0 -14 -11   24.00    4.10
   0  14 -11   22.60    4.60
   0   0  12  852.21   74.59
   0   0 -12  818.02   73.49
   0  -1 -12    6.60    5.50
   0  -1  12    5.50    6.80
   0   1  12    3.30    6.50
   0  -2 -12  617.74   53.99
   0  -2  12  623.74   54.89
   0  -2 -12  608.14   63.59
   0   2  12  623.04   54.69
   0   2 -12  536.85   53.39
   0  -3 -12  116.69   13.80
   0   3  12  108.99   14.80
   0  -3  12   92.59   14.70
   0  -4 -12 1134.19  102.69
   0  -5  12    9.70    6.90
   0   5 -12    7.10    4.00
   0   5  12    3.00    5.80
   0  -5 -12    9.90    5.80
   0   6 -12  206.28   20.30
   0  -6  12  220.48   22.80
   0  -6 -12  212.48   22.20
   0   6  12  226.78   22.00
   0   7 -12   64.89    9.40
   0  -7  12   74.49   10.80
   0   7 -12   61.09    8.40
   0  -7 -12   72.59   10.90
   0  -8  12  338.57   33.10
   0   8 -12  336.37   32.50
   0   8  12  346.87   31.90
   0   8 -12  352.96   31.70
   0   8 -12  384.86   34.90
   0  -8 -12  361.06   32.90
   0  -9 -12   86.99   11.20
   0  -9  12   70.09   10.90
   0   9 -12   82.29   13.50
   0   9 -12   71.69   10.50
   0  10 -12   94.59   13.40
   0  10 -12  100.59   14.50
   0 -10 -12  114.09   13.00
   0  10 -12  118.49   15.30
   0  11 -12   29.40    5.40
   0  11 -12   25.30    8.10
   0  11 -12   41.40    7.30
   0  12 -12   27.40    8.10
   0  12  12   26.00    4.60
   0 -12 -12   42.80    6.10
   0 -13 -12    2.10    2.30
   0  13 -12    4.30    4.20
   0   0 -13   10.70    5.30
   0   0  13   13.90    7.30
   0   1  13    4.20    6.90
   0   1 -13    3.50    4.30
   0  -1  13    2.00    7.20
   0  -1 -13    7.10    5.70
   0  -2 -13   15.80    6.20
   0  -2  13   12.70    7.60
   0   2  13   13.40    7.20
   0   3  13   52.89    9.50
   0  -3  13   50.89   10.20
   0  -3 -13   47.40    8.60
   0  -4 -13   15.80    6.40
   0  -4  13    8.60    7.80
   0   4  13   20.70    7.10
   0  -5 -13   22.50    7.10
   0  -6 -13    6.10    6.10
   0   6  13    2.90    5.60
   0  -6  13    4.30    6.70
   0   7  13   22.80    5.70
   0   7 -13   19.70    8.80
   0  -7 -13   22.30    6.10
   0  -7  13   22.10    6.90
   0   7 -13   18.30    4.80
   0  -8  13   22.70    6.60
   0   8 -13   13.50    7.10
   0   8 -13   17.00    5.90
   0  -8 -13   18.60    5.70
   0  -9 -13    5.70    4.50
   0   9 -13    3.80    3.60
   0  -9  13    4.70    4.70
   0   9 -13    5.40    6.80
   0   9 -13    4.00    6.70
   0 -10 -13   21.80    4.70
   0  10 -13   14.30    5.80
   0  11 -13    2.60    7.00
   0 -11 -13    4.20    3.40
   0  11 -13    4.70    4.70
   0  11 -13    2.00    3.30
   0 -12 -13   11.60    3.10
   0  12 -13    8.80    6.30
   0   0 -14  198.38   20.80
   0   0  14  248.98   27.60
   0  -1 -14    5.90    5.20
   0   2  14  474.35   46.60
   0  -2 -14  517.85   45.40
   0  -2  14  505.15   46.90
   0  -3  14    2.90    7.30
   0  -3 -14    7.20    6.00
   0   3  14    1.40    6.20
   0  -4 -14  534.15   47.40
   0   4  14  513.75   47.80
   0  -4  14  522.65   48.60
   0  -5 -14   17.50    6.20
   0   5  14   12.30    6.00
   0  -5  14   17.30    7.50
   0   6  14  115.99   13.30
   0  -6  14  104.89   14.70
   0   7  14    9.40    4.10
   0  -7  14    4.30    7.90
   0   7 -14   10.60    6.80
   0  -7 -14   16.50    5.70
   0   8 -14   86.89   12.60
   0  -8  14   67.09   10.90
   0   8 -14   76.99   12.50
   0   9 -14    5.10    5.10
   0   9 -14    3.20    4.70
   0  -9 -14    4.70    3.70
   0  -9  14    2.90    3.40
   0  10 -14   32.50    6.60
   0  10 -14   35.00    6.20
   0 -10 -14   34.20    5.30
   0 -11 -14   10.40    2.80
   0  11 -14   11.30    4.10
   0   0  15   -1.80    6.20
   0  -1 -15   -0.30    4.10
   0  -1  15    2.40    7.30
   0   1  15    1.30    6.80
   0  -2 -15   15.80    5.40
   0   2  15    9.90    6.90
   0  -2  15    3.80    7.50
   0  -3 -15    1.60    5.10
   0  -3  15    7.30    7.00
   0   3  15    4.30    6.50
   0  -4  15   21.00    7.70
   0   4  15   24.70    6.80
   0  -4 -15   17.80    5.50
   0  -5 -15   24.60    5.70
   0   5  15   33.10    6.50
   0  -5  15   20.70    7.40
   0   6 -15   -1.60    6.00
   0   6  15    3.50    3.90
   0  -6 -15    7.80    6.30
   0  -6  15    8.50    5.70
   0  -7  15   -1.20    4.50
   0  -7 -15    3.00    3.90
   0   7 -15    0.90    5.50
   0  -8 -15    2.90    3.40
   0   8 -15    2.90    4.40
   0  -8  15    1.40    3.60
   0   8 -15    4.40    4.50
   0  -9 -15    2.50    2.70
   0   9 -15    3.00    3.90
   0   9 -15    0.00    3.80
   0   0  16  174.48   19.10
   0  -1  16   -1.70    5.50
   0   1  16    1.40    6.00
   0  -2  16  122.09   15.50
   0   2  16  127.49   14.80
   0   3  16    4.30    6.60
   0  -3  16    6.40    7.80
   0  -3 -16    4.00    3.50
   0  -4 -16  117.29   12.50
   0   4  16  127.79   13.20
   0  -4  16  121.89   15.00
   0  -5 -16    9.90    3.70
   0   5 -16   16.20    6.20
   0   5  16   10.40    3.90
   0  -5  16    9.10    5.40
   0   6 -16   96.19   12.50
   0  -6 -16  109.89   10.80
   0  -6  16   95.19   12.20
   0   6 -16  126.69   12.90
   0  -7  16   43.10    7.10
   0  -7 -16   61.79    7.40
   0   7 -16   70.49    9.70
   0   7 -16   45.30    7.40
   0  -8 -16   40.80    5.10
   0   8 -16   48.50    6.50
   0   0  17    2.70    4.40
   0   1  17    0.40    4.20
   0  -1  17    2.10    4.20
   0  -2  17    6.00    4.40
   0   2  17    3.70    3.80
   0   3  17    0.20    3.20
   0  -3  17    2.20    4.30
   0  -4  17    2.40    3.90
   0   4 -17    2.10    4.10
   0   4  17    4.60    2.80
   0  -5  17    1.00    3.50
   0   5 -17    3.60    3.40
   0   5 -17    4.70    3.20
   0   6 -17    1.70    3.20
   0  -6  17   -1.20    4.00
   0   1  18    4.90    2.80
   0  -1  18    6.50    3.10
  -1   1   0   73.59    6.40
   1  -1   0   69.89    6.50
   1   1   0   65.49    8.30
  -1  -1   0   66.79    7.80
   1  -2   0    5.40    2.50
  -1  -2   0    3.90    2.80
   1   2   0    1.60    2.10
  -1   2   0    6.40    1.60
   1  -2   0    0.70    2.00
  -1   3   0   38.40    5.30
   1  -3   0   42.70    9.10
  -1  -3   0   40.10    9.00
   1  -3   0   47.80    7.40
   1   3   0   36.80    8.70
  -1   4   0    3.00    2.40
   1  -4   0    3.90    3.50
  -1  -4   0   -4.60    3.30
   1  -4   0   -5.90    3.40
   1  -5   0  182.48   24.70
   1  -5   0  184.98   20.00
  -1  -5   0  171.68   24.50
   1  -6   0   11.00    4.80
  -1  -6   0   17.70    8.80
   1  -6   0   14.60    8.80
   1  -7   0  906.91   91.19
  -1  -7   0  877.11   91.19
  -1  -8   0   40.50   18.00
   1  -8   0   66.79   18.70
  -1  -9   0  781.32   82.09
  -1   9   0  669.13   59.69
   1   9   0  657.33   59.59
   1  -9   0  677.13   80.59
  -1 -10   0  -17.80   16.10
   1  10   0    0.10    5.10
  -1  10   0    0.80    4.80
  -1  10   0    4.50    4.40
  -1  10   0   -0.70    2.90
   1  10   0    8.10    4.20
   1  10   0    4.80    5.10
  -1  10   0    3.50    5.00
   1 -10   0   16.50   17.80
  -1  10   0    3.30    4.10
  -1  10   0    4.80    5.70
  -1  11   0  288.47   27.60
   1  11   0  342.07   29.20
   1  11   0  276.27   27.40
   1  11   0  253.77   28.30
   1  11   0  259.27   28.30
  -1  11   0  336.57   29.40
  -1  11   0  282.57   28.30
  -1  11   0  310.37   30.50
   1 -11   0  357.46   58.29
  -1  11   0  267.07   28.70
  -1 -11   0  222.18   49.30
   1  12   0   13.00    7.50
  -1  12   0   14.90    8.30
  -1  12   0   20.50    8.20
  -1  12   0   12.60    6.10
   1 -12   0   55.99   33.80
  -1  12   0   11.40    7.00
   1  12   0   12.70    5.70
  -1  12   0   16.20    6.70
  -1 -12   0   46.90   36.80
  -1  13   0   52.89    8.90
  -1  13   0   47.70    8.40
   1  13   0   40.60    9.60
  -1  13   0   38.70    9.60
   1  13   0   41.40    7.90
  -1  13   0   53.89    8.60
   1  13   0   46.10    8.70
  -1  14   0    3.90    5.60
  -1  14   0    5.90    7.20
   1  14   0    2.60    6.10
   1  14   0    8.30    6.00
   1  14   0    1.40    5.30
  -1  14   0    1.50    5.50
   1  15   0   93.99   12.90
   1  15   0  100.49   12.40
  -1  15   0  105.59   13.20
  -1  15   0   94.09   12.70
  -1  16   0   13.50    5.20
   1  16   0    6.80    4.20
   1  16   0    9.80    4.70
  -1  16   0   10.50    4.90
   1  17   0   25.80    4.70
  -1  17   0   27.60    4.50
  -1  17   0   31.10    5.20
   1  17   0   27.50    4.40
  -1   0  -1    5.90    1.50
  -1   0   1    5.00    2.00
   1   0   1    4.80    1.70
  -1   0  -1    7.20    2.10
   1   0   1    6.00    1.40
   1   0  -1    4.70    2.70
   1   0  -1    6.90    1.00
  -1   1   1 8415.36  684.23
   1   1  -1 7892.41  681.93
  -1  -1  -1 8024.10  683.13
   1   1  -1 7974.30  683.53
   1   1  -1 9098.69  683.23
   1  -1  -1 7345.36  683.73
   1   1   1 7861.51  683.13
  -1  -1   1 8724.13  683.03
  -1   1  -1 7447.15  682.63
  -1  -1   1 7746.02  681.83
   1   1   1 7306.07  683.73
  -1  -1   1 7911.11  683.33
  -1  -2  -1   51.59    8.40
   1  -2   1   55.19    7.50
   1   2  -1   61.59    7.90
  -1   2   1   61.39    9.20
  -1  -2  -1   56.69    9.10
  -1  -2   1   58.99    7.10
   1  -2  -1   45.40    8.70
   1   2   1   53.69    8.10
  -1  -2   1   59.09    8.00
  -1  -2   1   56.69    5.50
  -1   2  -1   59.09    5.70
   1   2   1   63.99    9.30
   1   3   1  798.72   77.39
  -1   3  -1  830.52   71.69
   1  -3  -1  807.12   77.09
   1  -3  -1  863.51   76.39
   1   3   1  835.62   75.09
  -1  -3   1  835.82   72.29
   1  -4   1  131.99   17.00
   1  -4   1  116.79   14.00
  -1  -4  -1  130.09   19.00
  -1   4   1  118.69   16.40
  -1  -4   1  125.59   17.00
   1  -4  -1  118.09   17.80
   1  -4  -1   99.39   15.30
  -1   4  -1  125.29   11.90
   1  -5   1 1616.04  124.19
   1  -5   1 1644.94  130.39
  -1  -5  -1 1651.13  132.79
  -1  -5   1 1166.88  127.79
   1  -5  -1 1180.18  129.19
   1  -5  -1 1216.08  125.89
  -1  -6  -1   10.70    8.20
   1  -6   1    2.10    5.70
  -1  -6   1   15.30    8.30
   1  -6  -1    0.90    7.00
   1  -6  -1    6.50    6.40
   1  -7   1  656.73   67.19
  -1  -7  -1  648.74   69.29
  -1  -7   1  586.04   66.69
   1  -7  -1  586.94   67.69
   1  -8   1   -1.50    9.40
  -1  -8  -1    3.00    9.00
   1  -8  -1    7.50   12.20
  -1  -8   1   -9.10    8.10
   1   9  -1  673.43   64.09
  -1  -9  -1  644.44   82.59
   1   9  -1  693.43   63.19
  -1   9   1  656.83   62.59
   1   9  -1  663.53   62.59
  -1   9   1  685.43   63.59
   1  -9   1  598.34   81.29
  -1   9  -1  824.22   63.69
  -1   9  -1  768.62   64.19
  -1   9  -1  695.43   64.79
  -1   9  -1  782.12   63.19
   1  -9  -1  817.82   86.19
  -1   9  -1  771.92   62.69
  -1  -9   1  752.22  105.69
   1 -10   1  139.19   32.70
  -1  10   1  153.88   16.00
  -1 -10  -1  138.59   37.50
   1  10  -1  165.98   16.10
  -1  10   1  149.29   16.30
   1  10  -1  164.38   15.00
   1  10  -1  162.38   14.70
  -1  10   1  161.88   16.00
   1 -10   1  123.99   39.10
   1  10  -1  143.59   15.90
  -1  10   1  167.58   15.10
  -1  10  -1  135.49   15.40
  -1  10  -1  112.49   15.50
   1  10   1  107.59   14.50
  -1  10  -1  130.89   14.90
  -1 -10   1   92.39   34.40
   1  10   1  107.29   15.70
   1 -10  -1  128.29   33.60
   1  10   1  125.89   15.80
  -1  10  -1  102.49   19.30
  -1  10  -1  131.59   15.70
  -1  10  -1  133.59   14.70
  -1  10  -1  130.89   14.30
   1  11  -1   57.09    9.50
  -1  11   1   59.99   10.30
  -1  11   1   57.79    9.30
   1 -11   1   10.10   30.50
   1  11  -1   59.39    8.70
   1  11  -1   42.50    8.90
  -1  11   1   54.19    9.00
  -1  11   1   38.50    9.00
  -1 -11  -1   28.20   27.20
   1 -11  -1   36.90   23.40
  -1 -11   1   14.90   36.20
  -1 -11   1   66.79   32.00
   1  12  -1   24.60    8.30
   1  12  -1   18.70    7.60
   1 -12   1   25.20   47.10
  -1  12   1   21.20    6.40
  -1  12   1   18.00    7.40
   1  12  -1   22.30    6.60
  -1  12  -1   30.20    8.40
  -1 -12   1    1.60   38.30
  -1  12  -1   36.20    7.40
   1  12   1   37.80    7.10
  -1  12  -1   28.80    6.80
  -1  12  -1   30.30   11.50
  -1  12  -1   21.70    6.60
  -1  12  -1   32.10    8.90
   1  12   1   32.20    8.00
  -1  13   1   48.40    9.40
   1  13  -1   66.39   11.70
  -1  13   1   79.39   10.70
   1  13  -1   71.19   11.50
   1  13  -1   92.79   11.80
  -1  13   1   67.49   11.60
  -1  13   1   89.49   11.80
   1  13   1   41.30    9.70
  -1  13  -1   51.49    9.20
  -1  13  -1   53.59   11.30
  -1  13  -1   60.59   11.00
   1  13   1   76.49   10.20
  -1  13  -1   67.89   10.20
  -1  13  -1   52.69    9.30
   1  14  -1    7.40    6.30
  -1  14   1   -0.40    5.30
   1  14  -1    6.80    6.40
   1  14  -1    3.80    6.20
  -1  14   1    3.40    6.00
  -1  14  -1   -0.10    5.80
  -1  14  -1    1.60    5.50
  -1  14  -1    3.10    6.30
   1  14   1    3.40    5.50
   1  14   1    1.40    5.70
   1  15  -1   16.80    6.30
  -1  15   1    8.70    5.20
   1  15  -1    7.60    6.00
   1  15  -1   17.90    6.00
  -1  15   1   15.30    5.50
   1  15   1   19.40    5.60
  -1  15  -1    5.10    6.40
   1  15   1    7.50    5.50
  -1  15  -1    7.20    5.20
  -1  15  -1   17.80    6.30
  -1  16   1    4.10    4.70
   1  16  -1    5.80    4.50
   1  16  -1   -1.10    6.20
  -1  16   1    1.60    4.00
   1  16   1    3.00    4.00
  -1  16  -1    2.60    4.40
   1  16   1    7.50    4.00
  -1  16  -1    5.20    4.80
   1  17  -1    2.60    3.20
  -1  17   1    4.20    3.70
   1  17  -1    4.50    4.20
  -1  17  -1    2.10    3.10
   1  17   1   -0.50    3.10
  -1  17  -1    2.60    3.80
  -1   0   2    3.60    3.60
  -1   0  -2   16.70    4.20
  -1   0  -2   13.10    2.80
   1   0   2    9.20    3.60
   1   0  -2   10.00    5.30
   1   0  -2    9.50    3.90
  -1   0   2   11.20    3.80
   1   0   2    7.40    4.10
   1   1  -2    8.50    2.30
   1   1  -2    9.20    1.20
  -1  -1  -2    9.80    3.70
  -1  -1  -2    5.30    3.60
  -1   1   2    5.40    4.50
  -1   1   2    5.90    3.80
   1  -1   2    7.50    3.70
   1   1  -2    0.30    3.10
   1   1  -2    6.70    4.30
   1   1   2   13.60    5.60
  -1   1  -2    6.00    3.40
   1  -1  -2   10.10    5.40
   1  -1  -2    7.70    4.50
  -1  -1   2    9.50    4.60
  -1  -1   2    3.80    3.50
  -1   1  -2    9.20    1.80
  -1  -2  -2   33.30    7.80
  -1   2   2   38.80    9.20
  -1  -2  -2   26.90    7.50
  -1  -2   2   24.80    4.90
  -1  -2   2   23.20    2.80
   1   2   2   23.50    8.30
   1  -2  -2   32.30    9.30
  -1   2  -2   25.30    3.20
  -1  -2   2   31.70    7.20
  -1  -2   2   33.80    8.40
  -1  -3  -2  202.78   23.80
  -1   3   2  199.18   23.70
   1  -3   2  221.78   19.60
   1  -3   2  228.08   24.00
  -1  -3   2  181.28   19.70
   1  -3  -2  159.48   22.60
  -1  -3   2  195.58   23.80
   1   3   2  151.68   21.70
  -1  -3   2  160.78   16.10
  -1  -3   2  154.48   19.60
  -1   3  -2  180.78   16.40
   1  -3  -2  178.28   22.60
   1  -4   2    1.90    5.80
   1  -4   2    1.10    3.50
  -1   4   2    5.40    6.50
   1   4  -2    7.70    5.20
  -1  -4  -2    0.90    5.40
   1  -4  -2    4.00    5.20
  -1  -4   2    4.50    6.50
  -1   4  -2    5.00    2.10
   1  -4  -2    0.70    4.70
  -1  -4   2   -2.10    3.30
  -1  -4   2    7.50    4.30
   1   4   2    1.90    5.50
   1  -5   2 1042.70   98.19
  -1  -5  -2  998.60   97.39
  -1   5   2  829.92   94.09
   1  -5   2 1015.80   93.09
   1  -5  -2 1002.50   97.09
   1  -5  -2  952.40   94.39
   1   5   2  891.11   93.09
  -1   5  -2 1065.29   86.89
  -1  -5   2 1146.39   94.49
  -1  -5   2 1060.79   99.19
   1  -6   2  124.39   24.40
   1  -6   2  130.89   19.80
   1  -6   2  126.89   16.10
   1  -6   2  109.89   13.50
  -1  -6  -2  124.69   23.90
  -1  -6   2   94.39   18.70
   1   6   2   89.29   20.00
   1  -6  -2  111.39   18.80
   1  -6  -2   87.19   25.40
   1  -7   2  581.74   69.79
   1  -7   2  639.74   64.29
  -1  -7  -2  611.34   67.09
  -1  -7   2  542.65   62.49
   1  -7  -2  590.44   66.99
  -1  -7   2  542.75   69.09
  -1  -8  -2  107.49   33.20
   1  -8   2  107.99   24.30
   1  -8   2  119.59   31.10
  -1  -8   2  102.89   23.30
   1  -8  -2  125.69   42.70
   1  -9   2  264.87   42.00
  -1  -9  -2  255.47   44.80
   1   9  -2  212.38   23.40
   1  -9   2  326.47   52.29
   1   9  -2  230.78   22.50
   1   9  -2  247.38   23.70
   1   9  -2  229.98   23.10
  -1   9   2  223.98   23.70
   1  -9  -2  341.37   47.00
  -1   9  -2  247.98   23.10
  -1   9  -2  231.78   23.10
  -1  -9   2  288.37   42.30
  -1   9  -2  266.17   25.50
  -1   9  -2  234.58   23.40
  -1   9  -2  258.07   23.90
  -1  -9   2  331.17   51.99
  -1   9  -2  234.48   22.40
   1  10  -2   63.29    9.20
   1 -10   2   29.10   20.80
   1  10  -2   53.29    7.60
  -1  10   2   56.69    8.30
   1  10  -2   42.50    7.40
  -1 -10  -2   80.99   25.90
  -1  10   2   65.29    9.90
  -1  10   2   64.29    9.30
   1  10  -2   63.49    9.20
   1  10  -2   57.79    8.80
   1 -10   2   83.09   34.90
  -1  10  -2   32.70    7.80
   1  10   2   45.80    9.20
   1  10   2   50.19    8.70
  -1  10  -2   30.10    6.60
  -1 -10   2   42.80   22.00
  -1 -10   2  -21.20   23.90
   1  10   2   36.50    8.40
  -1  10  -2   35.70    7.50
  -1  10  -2   26.00    6.70
   1 -10  -2   43.40   22.50
  -1  10  -2   40.30    6.60
  -1  10  -2   32.40    7.30
  -1  10  -2   45.30    7.60
  -1  10  -2   46.10    8.50
  -1  11   2  159.28   20.50
   1 -11   2  146.79   48.40
  -1  11   2  158.98   19.90
  -1 -11  -2  205.98   46.60
   1  11  -2  164.58   19.50
   1 -11   2  119.89   40.20
   1  11  -2  164.58   20.20
   1  11  -2  150.68   20.30
   1  11  -2  172.68   19.10
  -1  11   2  156.88   19.10
   1 -11  -2  191.48   48.30
  -1  11  -2  217.48   19.30
   1  11   2  212.98   20.10
  -1  11  -2  197.08   19.70
   1  11   2  200.08   19.30
  -1  11  -2  209.68   20.90
  -1  11  -2  180.98   20.20
  -1 -11   2  276.57   50.09
  -1  11  -2  231.68   21.10
  -1 -11   2  208.48   57.09
  -1  11  -2  211.48   19.60
  -1  11  -2  202.48   20.10
   1  11   2  229.98   21.00
   1  12  -2   29.60    8.40
  -1  12   2   20.10    7.40
   1  12  -2   24.30    6.80
  -1  12   2   30.80    7.10
   1  12  -2   27.60    6.90
   1  12  -2   24.60    8.40
  -1  12   2   19.90    7.10
   1  12   2   22.10    7.50
  -1  12  -2   24.70    6.70
  -1  12  -2   19.80    6.20
  -1  12  -2   19.60    7.90
   1  12   2   22.20    6.20
  -1  12  -2   15.50    7.60
  -1  12  -2   17.60    6.40
  -1  12  -2   17.30    6.70
   1  13  -2  184.48   21.30
   1  13  -2  156.58   21.30
  -1  13   2  207.48   20.40
  -1  13   2  176.38   19.90
   1  13  -2  201.28   20.10
  -1  13   2  176.48   20.00
   1  13  -2  182.38   20.30
  -1  13  -2  217.68   22.20
  -1  13  -2  196.28   20.60
  -1  13  -2  201.98   20.10
  -1  13  -2  190.08   22.00
   1  13   2  207.28   20.10
  -1  13  -2  173.68   19.70
  -1  14   2   28.40    6.90
   1  14  -2   15.80    6.40
   1  14  -2   22.50    7.60
   1  14  -2   32.20    7.80
  -1  14   2   32.80    6.80
   1  14   2   22.60    7.30
  -1  14  -2    9.30    6.10
   1  14   2   20.80    6.00
  -1  14  -2   12.80    7.40
  -1  14  -2   20.00    6.70
  -1  15   2   58.69    9.40
   1  15  -2   37.00    7.50
  -1  15   2   43.40    7.80
   1  15  -2   67.39   10.70
   1  15  -2   47.40    9.00
  -1  15  -2   63.09    9.30
  -1  15  -2   61.99    8.70
   1  15   2   35.40    7.60
   1  15   2   62.89    9.30
  -1  15  -2   60.79   10.10
   1  16  -2    2.50    4.20
  -1  16   2    7.30    5.10
   1  16  -2    9.20    4.90
   1  16   2    2.20    4.10
  -1  16  -2    3.20    4.50
  -1  16  -2   -1.00    4.40
   1  17  -2   10.10    5.90
   1  17  -2   13.70    6.80
  -1  17   2   14.00    4.00
   1  17   2    8.80    3.50
  -1  17  -2   21.10    4.40
  -1  17  -2   19.10    4.20
  -1   0   3   13.30    7.80
   1   0  -3   18.90    8.80
   1   0   3    7.00    4.90
   1   0   3   14.70    7.60
  -1   0  -3    9.60    3.60
  -1   0   3   10.50    5.60
   1   0  -3   11.30    6.00
  -1   0  -3    6.70    5.10
  -1   1   3  700.33   68.49
   1  -1   3  700.23   64.09
  -1  -1  -3  634.54   65.39
   1   1  -3  688.73   65.49
   1  -1   3  715.33   68.29
  -1  -1  -3  679.43   65.89
  -1   1   3  680.23   64.69
   1   2  -3   10.30    6.20
  -1  -2  -3   18.30    6.90
  -1   2   3    8.90    8.40
   1   2  -3   13.90    1.90
   1  -2   3   14.40    6.60
   1  -2   3    2.10    5.40
  -1  -2  -3   26.60    8.50
  -1  -2   3   14.50    6.80
  -1   2  -3   17.40    2.70
   1  -2  -3    3.50    6.30
   1  -2  -3   11.50    7.10
  -1  -2   3   15.80    6.60
  -1   3   3  977.30   93.69
   1   3  -3  934.81   82.69
   1  -3   3 1001.70   90.69
   1  -3   3  968.00   84.29
  -1  -3  -3 1004.00   91.39
   1  -3   3 1026.90   92.39
   1   3  -3  966.90   85.69
   1   3   3  931.51   92.99
  -1  -3   3  954.60   85.59
  -1   3  -3  933.61   83.09
   1  -3  -3 1046.50   94.39
   1  -3  -3  899.01   90.19
  -1  -3   3  957.20   90.39
  -1  -3   3  939.11   90.99
   1  -4   3  195.88   26.20
   1  -4   3  199.58   22.00
  -1   4   3  196.08   28.70
  -1  -4  -3  207.28   28.20
   1  -4   3  201.58   27.10
   1  -4  -3  250.97   30.30
   1  -4  -3  242.48   28.70
  -1   4  -3  222.18   19.10
  -1  -4   3  186.68   24.90
  -1  -4   3  208.48   28.10
   1   4   3  201.88   28.50
   1  -5   3 1961.00  174.58
  -1  -5  -3 1964.90  178.88
   1  -5   3 1908.01  177.88
   1  -5   3 1914.61  171.28
   1   5   3 1802.82  176.98
   1  -5  -3 2093.49  178.88
  -1  -5   3 1900.81  171.18
  -1  -5   3 1939.71  172.08
   1  -5  -3 1870.21  177.68
  -1  -5   3 1970.20  179.08
  -1   5  -3 1948.61  166.28
   1  -6   3   16.10    7.50
  -1  -6  -3   -0.50    7.40
   1  -6   3    6.80    9.80
   1  -6   3   12.80    7.90
   1   6   3    2.20   15.40
   1  -6  -3    3.90    7.10
   1  -6  -3   16.60   12.00
  -1  -6   3   23.00    9.10
  -1  -6   3    6.80    9.90
  -1  -7  -3  311.17   43.00
   1  -7   3  327.47   38.20
   1  -7   3  296.17   45.30
   1  -8   3   19.30   15.50
   1  -8   3    5.30   10.90
  -1  -8  -3  -12.20    8.90
   1  -8  -3    7.00   11.70
  -1  -8   3   13.30   15.80
   1  -9   3  499.45   69.19
   1   9  -3  545.05   43.30
   1   9  -3  542.95   42.30
  -1   9   3  471.55   43.50
   1   9  -3  511.25   42.40
   1  -9   3  531.75   61.89
  -1  -9  -3  512.65   65.69
   1   9  -3  440.86   43.10
  -1   9  -3  487.65   43.00
  -1   9  -3  461.25   42.30
  -1   9  -3  424.46   42.10
  -1   9  -3  397.76   44.70
   1  -9  -3  461.95   63.99
  -1  -9   3  428.76   58.39
  -1   9  -3  452.55   42.40
  -1 -10  -3  110.39   34.30
   1 -10   3   96.49   35.50
  -1  10   3  121.19   14.00
   1 -10   3   89.39   27.70
   1  10  -3  112.49   14.30
   1  10  -3  117.69   15.20
   1  10  -3  136.89   14.20
   1  10  -3  119.09   14.90
   1  10  -3  136.29   13.90
  -1 -10  -3  121.59   13.00
  -1  10   3  135.29   15.70
  -1  10  -3  135.39   15.70
  -1  10  -3  138.49   15.80
  -1 -10   3  124.29   41.50
  -1  10  -3  138.49   13.90
  -1  10  -3  133.09   14.50
   1 -10  -3  220.98   41.80
  -1  10  -3  131.89   15.00
  -1  10  -3  124.49   15.30
   1  10   3  135.79   15.20
  -1  10  -3  136.99   15.60
  -1  10  -3  138.49   14.00
  -1 -10   3  153.68   36.80
  -1  10  -3  132.79   14.00
   1  11  -3   21.90    5.90
   1  11  -3   22.90    6.90
  -1 -11  -3  -14.00   21.80
   1  11  -3   12.80    9.20
  -1  11   3   22.90    5.80
   1  11  -3   21.90    7.00
  -1  11   3   23.10    7.50
  -1 -11  -3   21.10    4.50
   1  11  -3   29.10    7.90
   1  11  -3   30.30    6.70
   1  11   3   13.60    6.30
  -1  11  -3   12.50    8.60
  -1  11  -3    8.10    6.80
   1  11   3    5.10    4.60
   1 -11  -3  -32.50   22.40
  -1  11  -3    5.10    5.00
  -1  11  -3   15.90    8.60
  -1  11  -3   14.30    6.10
  -1  11  -3    4.20    5.50
  -1  11  -3    0.40    6.20
  -1  12   3   42.30    8.20
   1  12  -3   36.10    7.30
   1  12  -3   46.30    9.50
   1  12  -3   45.00    7.50
   1  12  -3   37.70    8.70
  -1  12  -3   26.80    7.10
  -1  12  -3   26.40    8.90
  -1  12  -3   23.30    6.90
  -1  12  -3   14.10    6.60
  -1  12  -3   21.30    8.00
   1  12   3   21.20    6.10
  -1  12  -3   26.80    7.10
   1  12   3   19.40    6.80
   1  13  -3  118.19   16.10
  -1 -13  -3   82.99   11.30
   1  13  -3   84.59   15.00
  -1  13   3  114.69   13.60
  -1  13   3  111.79   14.40
   1  13  -3  108.09   14.20
  -1  13   3   96.79   13.80
   1  13  -3  108.59   13.60
  -1  13  -3   97.39   15.70
  -1  13  -3   96.19   13.50
  -1  13  -3  113.49   13.50
   1  13   3  117.99   13.20
  -1  13  -3  135.59   16.30
  -1  13  -3  131.19   14.90
   1  14  -3   16.60    7.20
  -1  14   3   18.10    6.10
   1  14  -3   13.10    5.80
   1  14  -3   19.70    7.90
   1  14  -3   14.50    8.10
  -1  14   3   13.00    5.50
   1  14   3   13.10    5.30
  -1  14  -3   15.80    6.30
   1  14   3   14.60    6.30
  -1  14  -3   19.00    8.30
  -1  14  -3   12.50    6.20
  -1  14  -3   17.50    8.00
   1  15  -3    7.90    5.20
   1  15  -3    2.60    5.80
  -1  15   3    7.80    5.60
   1  15  -3    0.30    5.90
   1  15   3    0.90    5.20
  -1  15  -3    4.80    6.10
  -1  15  -3    0.30    5.90
  -1  15  -3    2.40    5.30
   1  16  -3   13.70    5.20
   1  16  -3    9.80    4.40
   1  16  -3   12.30    5.00
  -1  16   3    9.10    4.80
   1  16   3   11.10    5.40
  -1  16  -3   11.90    4.60
  -1  16  -3   11.30    5.30
  -1  16  -3   12.30    5.00
   1  17  -3    0.70    4.90
   1  17  -3   -1.20    2.40
  -1  17   3    0.80    2.90
  -1  17  -3    4.90    3.50
  -1  17  -3    0.40    2.50
   1  17   3    1.50    2.70
   1   0  -4  182.68   26.30
  -1   0  -4  165.18   18.30
  -1   0   4  174.08   33.10
  -1   0   4  179.48   22.20
   1   0   4  169.98   21.50
  -1   0  -4  155.58   22.60
  -1   1   4   37.20    9.90
   1  -1   4   42.80   12.30
   1  -1   4   36.20    9.50
  -1  -1  -4   41.70    8.70
   1  -1  -4   13.60    9.10
  -1   1  -4   30.60    4.20
   1   1   4   24.20    8.10
  -1   1  -4   28.80    8.90
  -1  -1   4   23.00    8.10
  -1  -1   4   17.50    8.80
   1  -2   4  157.08   27.50
  -1  -2  -4  176.28   23.00
   1   2  -4  178.18   17.60
   1   2  -4  177.28   16.60
   1  -2   4  181.18   23.40
  -1   2  -4  201.38   17.10
   1  -2  -4  202.08   29.20
   1  -2  -4  203.18   23.70
  -1  -2   4  182.28   27.00
  -1  -2   4  197.38   24.50
   1   3  -4  154.88   15.20
   1  -3   4  131.69   26.40
  -1  -3  -4  158.28   23.60
   1  -3   4  162.38   23.20
   1  -3  -4  203.58   24.60
  -1   3  -4  198.58   16.00
  -1  -3   4  209.58   25.20
  -1  -3   4  170.28   26.10
   1  -3  -4  172.38   27.50
  -1  -4  -4  147.29   23.50
   1  -4   4  148.79   22.80
   1  -4   4  105.09   24.00
   1  -4  -4  145.79   26.30
  -1   4  -4  162.98   14.00
  -1  -4   4  167.58   24.10
   1  -4  -4  164.48   23.90
  -1  -4   4  124.29   23.10
  -1  -5  -4  220.18   33.40
   1  -5   4  193.78   33.60
   1  -5   4  237.88   25.00
   1  -5   4  225.18   32.50
  -1  -5   4  266.17   27.10
   1  -5  -4  272.57   36.90
   1  -5  -4  266.67   34.60
  -1   5  -4  265.47   22.60
   1  -6   4  145.79   25.80
   1  -6   4  117.59   26.30
  -1  -6  -4  156.28   27.30
   1  -6   4  135.89   18.60
  -1  -6   4  150.98   21.80
  -1  -6   4  133.19   19.30
  -1  -6   4  149.39   28.20
   1  -6  -4  143.79   26.90
   1  -7   4  283.87   33.70
   1  -7   4  295.97   41.90
   1  -7   4  254.77   32.50
  -1  -7   4  279.07   43.40
  -1  -7   4  297.07   34.40
   1  -8   4   52.59   14.00
   1   8  -4   57.19    8.60
  -1  -8  -4   64.39   23.30
   1  -8   4   56.29   22.90
   1   8  -4   47.30    7.80
  -1  -8   4   58.19   16.20
  -1   8  -4   44.00    6.90
  -1  -8   4   50.49   22.30
  -1   8  -4   46.30    7.30
   1  -8  -4   42.90   17.90
   1  -9   4  273.77   50.09
   1   9  -4  231.08   20.40
   1   9  -4  222.78   21.50
   1   9  -4  241.98   20.80
  -1  -9  -4  274.27   45.00
   1   9  -4  241.68   22.10
   1   9  -4  186.68   25.60
   1  -9   4  244.68   39.30
  -1   9  -4  218.58   20.70
  -1   9  -4  194.88   21.50
  -1   9  -4  159.58   23.30
  -1   9  -4  215.78   21.90
  -1  -9   4  204.48   46.50
  -1   9  -4  208.98   20.30
  -1  -9   4  302.37   38.40
   1  -9  -4  216.68   42.00
  -1   9  -4  218.88   20.60
  -1   9  -4  181.88   21.90
  -1   9  -4  207.48   21.20
   1 -10   4   61.29   29.10
   1  10  -4   46.00    7.00
   1  10  -4   40.70    8.10
  -1 -10  -4   36.70    6.20
   1  10  -4   36.00    6.60
   1  10  -4   47.10    8.90
  -1  10   4   32.50    6.50
  -1 -10  -4   43.40   24.60
   1  10   4   39.50    7.20
  -1  10  -4   58.89    8.40
  -1  10  -4   49.80    8.40
   1 -10  -4   40.60    6.60
  -1  10  -4   47.80    8.60
  -1  10  -4   46.80    7.10
   1 -10  -4   36.40   25.10
  -1  10  -4   45.20    7.80
  -1  10  -4   55.59    7.70
  -1  10  -4   49.50    9.40
  -1  10  -4   40.10    8.30
  -1  10  -4   44.60    7.10
  -1 -10   4   33.80   27.00
   1 -11   4  193.18   51.39
  -1  11   4  202.78   21.00
  -1 -11  -4  207.68   20.30
   1  11  -4  234.38   21.70
   1  11  -4  183.78   21.20
   1  11  -4  209.78   23.00
   1  11  -4  232.08   21.00
   1  11  -4  229.48   22.20
  -1 -11  -4  253.77   53.99
   1  11  -4  222.68   22.80
   1 -11  -4  203.58   20.10
  -1 -11   4  186.78   59.39
  -1  11  -4  194.88   22.60
  -1  11  -4  197.68   21.80
  -1  11  -4  220.68   22.00
   1 -11  -4  176.38   49.00
  -1  11  -4  225.28   23.00
   1  11   4  208.08   20.80
  -1  11  -4  215.98   21.20
  -1  12   4   32.10    9.10
   1  12  -4   26.50    8.50
   1  12  -4   34.60   11.20
   1  12  -4   25.50    7.10
   1  12  -4   19.90   10.30
   1  12  -4   25.10    8.20
   1  12   4   44.00    7.70
  -1  12  -4   40.50    7.50
  -1  12  -4   35.20    9.20
  -1  12  -4   33.10    7.50
   1  12   4   44.10    8.10
   1 -12  -4   44.80    8.00
  -1  12  -4   44.60    8.90
  -1  12  -4   44.20   10.60
  -1  12  -4   54.19   11.60
   1  13  -4  255.67   23.70
  -1  13   4  283.67   27.50
   1  13  -4  209.88   23.90
   1  13  -4  230.48   22.50
   1  13  -4  235.18   24.00
  -1  13   4  200.48   23.70
  -1  13   4  257.27   23.10
  -1  13  -4  182.28   23.80
   1 -13  -4  229.08   24.00
  -1  13  -4  196.18   23.10
  -1  13  -4  216.28   24.40
  -1  13  -4  195.18   22.30
   1  14  -4    3.70    7.10
   1  14  -4    5.20    5.60
  -1  14   4    5.80    5.70
  -1  14   4    5.60    8.20
   1  14  -4    4.50    5.00
  -1 -14  -4    5.90    3.90
  -1  14  -4   12.90    8.10
  -1  14  -4   22.60    7.40
   1  14   4   11.00    5.90
  -1  14  -4    9.60    5.90
  -1  14  -4    7.90    7.20
   1  15  -4   48.90    9.10
   1  15  -4   29.60    6.90
   1  15  -4   42.30    8.20
  -1  15   4   44.00    7.30
  -1  15  -4   38.70    7.70
   1  15   4   45.50    7.60
  -1  15  -4   41.10    7.20
  -1  15  -4   43.60    9.20
   1  16  -4   -1.40    4.30
   1  16  -4    0.90    4.40
  -1  16   4   -0.40    3.60
   1  16  -4    0.40    3.20
  -1  16  -4    6.40    3.80
   1  16   4    1.90    3.40
  -1  16  -4    4.80    4.60
  -1  16  -4    7.20    5.10
   1  17  -4   11.20    5.10
  -1  17   4   10.40    3.50
   1  17   4   14.40    3.40
   1   0  -5  515.95   48.60
  -1   0  -5  508.55   50.69
  -1   0   5  473.65   51.89
   1   0   5  517.95   52.39
  -1   1   5 1362.76  148.79
   1  -1   5 1373.96  148.29
  -1  -1  -5 1398.56  146.39
  -1   1  -5 1739.13  142.29
   1   1   5 1807.42  151.18
   1  -1  -5 1895.71  148.69
  -1  -1   5 1848.42  151.28
   1  -1  -5 1774.02  158.68
   1   2  -5  189.18   17.30
   1   2  -5  183.88   17.10
   1  -2   5  199.58   25.90
  -1  -2  -5  202.38   25.40
   1   2  -5  196.98   17.20
  -1  -2   5  192.08   26.20
   1  -2  -5  201.68   32.00
  -1   2  -5  172.28   17.50
   1  -2  -5  197.88   24.90
  -1  -3  -5 2207.18  183.98
   1   3  -5 2009.40  171.68
   1  -3   5 2055.79  182.88
  -1  -3   5 2032.50  183.48
  -1   3  -5 1906.51  172.38
   1  -3  -5 1924.71  182.18
   1  -3  -5 1956.50  189.68
   1  -4   5  102.19   21.80
  -1  -4  -5  103.49   21.00
   1  -4  -5  113.29   21.50
  -1   4  -5  121.19   10.90
   1  -4  -5   82.69   21.80
  -1  -5  -5  673.73   70.89
   1  -5   5  722.93   70.39
   1  -5  -5  618.64   69.29
  -1   5  -5  599.44   55.39
  -1  -5   5  617.94   69.29
  -1  -6  -5   30.20   14.50
   1  -6   5   16.40   11.40
   1  -6  -5   18.30   13.30
  -1  -6   5   16.70   12.60
  -1  -7  -5  632.14   69.99
   1  -7   5  586.94   67.69
   1  -7  -5  496.55   65.29
  -1  -7   5  480.35   65.69
   1  -8   5   10.10   18.10
   1   8  -5   18.80    5.60
  -1  -8  -5   18.60   15.80
   1   8  -5   24.40    4.50
   1   8  -5   18.60    5.30
  -1   8  -5   21.00    5.20
  -1   8  -5   21.10    5.00
   1  -8  -5    5.50   14.50
  -1  -8   5   32.10   19.80
  -1   8  -5   23.80    6.10
  -1   8  -5   20.20    4.50
  -1   8  -5   18.50    5.50
   1  -9   5   11.30   19.60
   1   9  -5   56.39    6.80
   1   9  -5   42.90    7.90
  -1  -9  -5   16.40   17.70
  -1   9  -5   34.50    7.40
  -1  -9   5   -1.20   18.50
  -1   9  -5   32.50    6.00
  -1   9  -5   28.10    7.30
  -1   9  -5   30.50    6.00
  -1   9  -5   33.50    7.00
   1  -9  -5   29.40   19.00
   1  -9  -5   22.80    6.60
  -1   9  -5   31.80    5.70
  -1   9  -5   38.50    7.30
   1  10  -5    3.10    4.40
   1 -10   5   27.00   30.30
   1  10  -5    5.20    4.20
  -1  10   5   10.20    4.30
   1  10  -5   11.60    6.00
   1  10  -5   15.70    6.60
  -1 -10  -5    7.20    4.00
  -1 -10  -5    6.90   23.60
   1 -10  -5   11.90    4.10
   1 -10  -5   -7.20   19.10
  -1  10  -5    8.30    5.80
  -1 -10   5    9.90   25.40
  -1  10  -5   10.40    6.10
  -1  10  -5    9.90    6.70
  -1  10  -5    9.50    4.90
  -1  10  -5    8.50    6.10
  -1  10  -5   13.10    4.50
  -1  10  -5   11.10    5.30
  -1 -11  -5  116.79   12.80
   1  11  -5  121.89   13.70
   1  11  -5  146.19   15.50
   1  11  -5  128.79   13.20
   1  11  -5  127.79   15.70
   1  11  -5  129.59   15.50
   1 -11  -5   98.29   12.40
  -1  11  -5  117.79   14.70
  -1  11  -5   92.39   12.90
  -1  11  -5   98.79   15.60
  -1  11  -5  105.69   15.60
  -1  11  -5  109.39   13.40
  -1  12   5   27.50    7.60
   1  12  -5   31.20    8.40
   1  12  -5   26.20    8.60
   1  12  -5   22.90    8.60
   1  12  -5   33.20    7.10
   1  12  -5   24.80    6.60
  -1 -12  -5   23.00    5.80
  -1  12  -5   46.60    8.90
   1  12   5   35.60    7.70
  -1  12  -5   37.10    9.20
   1 -12  -5   22.50    5.40
  -1  12  -5   42.80    7.70
  -1  12  -5   35.40    6.90
  -1  12  -5   29.20    9.00
   1  13  -5   72.59   13.30
  -1  13   5   92.29   13.70
  -1 -13  -5   68.09   10.10
   1  13  -5   92.59   13.50
   1  13  -5   70.09   11.30
  -1  13   5   85.99   11.90
   1 -13  -5   89.89   10.10
  -1  13  -5   78.59   15.20
  -1  13  -5   99.29   11.90
   1  13   5   94.69   11.50
  -1  13  -5   87.59   14.00
   1  14  -5   10.90    7.30
  -1 -14  -5    4.40    3.70
   1  14  -5    6.10    5.00
  -1  14   5    9.70    5.20
   1  14  -5    6.00    5.40
  -1  14   5    7.10    8.10
   1  14  -5    4.30    6.20
  -1  14  -5    6.60    6.10
  -1  14  -5    1.60    7.10
  -1  14  -5    4.20    5.10
   1  14   5    3.90    5.40
   1 -14  -5    4.40    3.90
  -1  14  -5    7.80    7.70
   1  15  -5   22.20    5.50
  -1 -15  -5   38.20    5.40
   1  15  -5   26.90    6.50
   1  15  -5   25.00   12.80
  -1  15   5   33.80    6.20
  -1  15  -5   30.60    6.00
  -1  15  -5   26.90    7.80
  -1  15  -5   31.20    7.10
   1  15   5   33.50    6.50
  -1  16   5    2.90    3.30
   1  16  -5    3.70    4.40
   1  16  -5    4.10    4.30
  -1  16  -5    9.90    4.90
   1  16   5   10.50    3.70
  -1  16  -5    6.80    3.70
  -1  16  -5   11.00    4.80
  -1  17   5   -0.10    2.00
   1  17  -5    2.70    2.90
  -1  17  -5   -0.90    2.90
   1  17   5    1.00    2.10
   1   0  -6   89.99   14.20
  -1   0   6  100.19   19.40
  -1   0  -6   99.19   13.90
   1   0   6  100.79   18.00
  -1   1   6   13.40    9.10
  -1  -1  -6   14.20    7.10
   1  -1   6   10.70    8.50
   1   1  -6   14.20    4.60
  -1  -1   6    0.90    7.60
  -1  -2  -6  504.75   52.59
   1  -2   6  490.35   53.99
   1   2  -6  468.35   43.20
   1  -2  -6  515.75   52.89
  -1  -2   6  519.45   55.79
  -1   2  -6  487.05   43.80
   1  -3   6  409.96   52.29
   1   3  -6  413.66   36.40
  -1  -3  -6  428.46   48.60
  -1   3  -6  424.56   37.30
   1  -3  -6  434.66   48.90
  -1  -3   6  427.16   49.80
  -1  -4  -6  475.65   54.69
   1  -4   6  460.65   53.89
  -1   4  -6  454.65   40.90
   1  -4  -6  489.95   54.79
  -1  -4   6  477.95   55.29
   1  -5   6  237.78   37.20
  -1  -5  -6  301.47   39.70
  -1  -5   6  258.37   38.70
   1  -5  -6  300.57   40.30
   1  -6   6  144.99   33.80
  -1  -6  -6  194.38   33.40
   1  -6  -6  163.08   31.10
  -1  -6   6  104.09   27.40
   1  -7   6  406.06   50.49
   1   7  -6  269.07   28.90
  -1  -7  -6  389.16   50.49
   1  -7  -6  390.76   51.39
  -1   7  -6  292.67   27.80
  -1   7  -6  269.87   28.30
  -1  -7   6  384.06   50.09
   1   8  -6   79.99   11.60
   1   8  -6   76.89   11.30
   1  -8   6   63.09   25.10
  -1  -8  -6   54.79   23.70
  -1   8  -6   99.59   12.10
  -1   8  -6  101.29   11.60
  -1  -8   6  108.29   29.40
  -1   8  -6   92.49   10.20
   1  -8  -6   87.39   10.30
  -1   8  -6  102.09   10.70
   1  -8  -6  120.29   30.70
  -1  -9  -6   68.69   27.30
  -1   9  -6  149.69   14.10
   1  -9  -6  134.19   14.00
  -1   9  -6  137.79   15.30
   1  -9  -6  161.48   38.50
  -1  -9   6  110.29   34.60
  -1   9  -6  140.09   13.80
  -1   9  -6  133.59   15.70
  -1   9  -6  133.09   16.10
   1  10  -6    5.30    3.80
  -1 -10  -6    4.60    4.30
  -1 -10  -6   17.00   26.50
   1  10  -6    5.40    6.10
  -1  10  -6   20.80    6.30
  -1  10  -6   13.50    6.70
  -1  10  -6    8.80    7.10
   1 -10  -6   11.40    4.40
  -1  10  -6   14.50    6.90
  -1 -10   6   11.50   28.20
   1 -10  -6   12.00   22.70
  -1  10  -6   11.30    4.50
  -1  10  -6    9.90    6.60
  -1 -11  -6  143.89   16.00
   1  11  -6  147.29   15.60
   1  11  -6  161.58   20.90
   1  11  -6  158.38   18.20
  -1  11  -6  140.49   15.70
   1 -11  -6  141.09   15.50
  -1  11  -6  161.78   24.30
   1  12  -6    0.40    6.00
  -1 -12  -6    2.10    4.50
   1  12  -6    1.60    5.40
   1  12  -6    0.90    6.60
   1  12  -6    1.50    7.20
   1  12  -6   -1.50    4.00
   1 -12  -6   11.10    4.60
  -1  12  -6    9.90    6.70
  -1  12  -6   16.90    7.90
  -1  12  -6    6.00    7.90
  -1  12  -6    2.70    5.00
  -1  12  -6    6.50    4.80
  -1  13   6  181.98   18.10
  -1 -13  -6  208.08   17.30
   1  13  -6  147.39   19.60
   1  13  -6  182.28   19.30
   1  13  -6  168.88   17.50
  -1  13   6  154.38   17.80
  -1  13  -6  152.58   17.40
  -1  13  -6  214.48   21.20
  -1  13  -6  175.78   18.10
  -1  13  -6  140.39   19.70
   1 -13  -6  174.48   16.70
  -1  13  -6  153.08   18.80
   1  13   6  140.59   17.30
  -1  14   6   10.60    5.00
   1  14  -6    7.30    4.40
   1  14  -6    7.50    4.90
  -1 -14  -6    6.60    4.70
  -1  14   6    3.50    7.40
   1  14  -6    2.40    6.20
   1  14  -6    7.10    6.50
  -1  14  -6    2.10    6.10
  -1  14  -6    5.30    6.10
  -1  14  -6   -0.70    6.00
   1  14   6    5.40    5.30
   1 -14  -6    2.90    4.00
  -1  14  -6   -1.20    4.60
  -1  15   6   34.00    5.80
  -1 -15  -6   42.30    6.60
   1  15  -6   27.10    7.10
   1  15  -6   31.70    7.10
  -1  15  -6   40.80    8.00
   1 -15  -6   32.70    5.00
   1  15   6   32.90    6.00
  -1  15  -6   22.70    6.60
   1  16  -6    5.30    4.20
  -1  16   6   -0.50    2.70
  -1  16  -6    6.10    4.10
   1  16   6    1.00    2.90
  -1  16  -6    0.20    4.00
   1   0   7  119.29   22.50
  -1   0   7   77.69   19.50
   1   0  -7   99.29   16.30
  -1   0  -7  117.19   15.80
  -1  -1  -7 1092.69   99.09
  -1   1   7  972.40  103.29
   1   1  -7 1007.50   91.59
   1  -1   7 1147.59  104.89
   1   1  -7 1044.30   93.49
   1   2  -7   88.59    8.70
  -1  -2  -7   65.59   16.80
   1  -2   7   98.79   21.50
   1  -2  -7   46.70   15.40
  -1  -2   7   88.39   20.60
  -1   2  -7   79.99    9.40
  -1  -3   7  488.25   57.99
   1  -3  -7  507.45   56.99
  -1   3  -7  505.05   44.30
  -1  -4  -7    5.30    7.80
   1  -4   7    8.50   10.30
  -1  -4   7    9.90   10.10
   1  -4  -7   -0.90    8.30
  -1   4  -7    7.20    2.80
  -1  -5  -7  599.94   86.99
   1  -5   7  646.84   78.19
  -1  -5   7  738.23   77.39
   1  -6   7  268.87   39.30
  -1  -6  -7  186.18   17.30
  -1  -6  -7  222.08   37.90
  -1  -6   7  179.28   35.00
  -1   6  -7  162.08   17.00
   1  -6  -7  164.88   17.30
   1  -6  -7  159.48   31.90
  -1  -7  -7  517.45   69.19
   1   7  -7  546.75   49.20
  -1  -7  -7  520.85   46.00
   1   7  -7  539.85   45.60
   1  -7   7  529.25   69.19
  -1  -7   7  511.35   69.89
  -1   7  -7  472.55   45.50
   1   7   7  508.35   46.30
   1  -7  -7  514.25   67.09
  -1  -8  -7   30.70   21.90
   1  -8   7   40.40   23.40
   1   8  -7   12.80    4.40
   1   8  -7   10.60    5.70
   1   8  -7    8.50    5.80
  -1  -8  -7    9.80    4.50
   1  -8  -7    3.30   15.80
  -1   8  -7   16.90    6.40
  -1   8  -7   16.00    5.90
  -1   8  -7   19.00    5.00
  -1  -8   7    7.40   17.60
   1   8   7   21.50    5.20
   1  -8  -7   21.30    5.00
   1   9  -7  211.48   21.20
  -1  -9  -7  228.98   21.70
   1   9  -7  249.88   23.20
   1  -9   7  177.58   45.60
  -1  -9  -7  265.67   52.49
   1  -9  -7  161.48   42.40
  -1  -9   7  164.08   60.69
   1  10  -7   86.49   14.50
   1  10  -7  100.09   14.90
   1  10  -7   88.39   12.20
  -1 -10  -7   91.59   12.50
  -1  10  -7  119.09   15.00
  -1  10  -7  117.49   12.80
  -1  10  -7  109.59   14.80
  -1  10  -7  123.19   14.50
  -1  10  -7  120.69   14.80
   1 -10  -7  112.49   12.60
   1  11  -7   40.10    7.80
   1  11  -7   57.09    9.80
   1  11  -7   43.70    9.50
   1  11  -7   43.90   10.20
  -1 -11  -7   38.30    7.60
  -1  11  -7   75.19   10.90
  -1  11  -7   60.79    8.30
  -1  11  -7   69.59   12.00
  -1  11  -7   73.39   10.90
   1 -11  -7   55.69    9.00
   1  12  -7   25.10    7.60
   1  12  -7   13.40    8.70
   1  12  -7    3.70    8.70
  -1 -12  -7   12.60    5.20
  -1  12   7   17.80    7.50
  -1  12  -7    7.70    8.00
  -1  12  -7   12.70    7.90
  -1  12  -7    7.00    4.30
   1 -12  -7   13.80    4.90
  -1 -13  -7   33.20    5.90
   1  13  -7   22.30    7.70
  -1  13   7   27.80    6.10
   1  13  -7   30.70    8.70
   1  13  -7   28.40    7.30
  -1  13   7   38.50    7.60
  -1  13  -7   47.70    9.30
   1  13   7   44.50    7.10
  -1  13  -7   50.49    8.80
   1 -13  -7   52.49    7.70
   1  14  -7    8.00    7.10
   1  14  -7    6.20    6.00
  -1 -14  -7    7.10    3.90
   1  14  -7   10.50    6.10
  -1  14   7    6.10    4.50
  -1  14  -7   11.90    6.50
   1 -14  -7   14.80    4.00
   1  14   7    9.60    4.30
  -1  14  -7   13.10    5.70
  -1  14  -7    4.40    6.60
  -1 -15  -7    2.50    3.00
   1  15  -7    2.30    4.10
   1  15  -7    0.30    4.50
  -1  15   7    1.30    3.20
  -1  15  -7   -2.60    4.60
  -1  15  -7    5.50    5.40
   1  15   7   -1.20    3.10
   1 -15  -7    0.40    2.30
   1  16  -7    2.50    3.10
  -1  16   7    5.10    2.40
   1  16  -7    8.20    3.70
  -1  16  -7    3.20    3.40
   1  16   7    1.00    2.20
  -1  16  -7    2.40    3.50
  -1   0   8  451.85   55.39
   1   0  -8  448.06   46.60
   1   0   8  463.95   55.09
  -1   0  -8  448.56   45.10
  -1  -1  -8    4.90    7.20
   1  -1   8   16.10   10.40
   1   1  -8   12.00    4.40
  -1  -1   8   -9.90    8.60
  -1   1  -8   22.10    5.30
   1  -1  -8   18.70    9.30
   1  -2   8   87.29   22.00
   1   2  -8   75.89    9.10
  -1  -2  -8   86.99   19.20
  -1  -2   8  102.49   34.70
   1  -2  -8  123.59   23.40
  -1  -3  -8   65.39   17.50
   1  -3   8   51.09   21.80
  -1  -3   8   70.49   22.10
   1  -3  -8   57.49   17.50
  -1   3  -8   66.59    7.50
   1  -4   8  515.15   57.89
  -1  -4  -8  471.85   55.39
  -1  -4  -8  394.36   38.50
  -1  -4   8  413.96   56.39
   1  -4  -8  419.36   54.29
  -1   5   8  130.59   13.50
   1  -5   8  133.79   30.70
  -1  -5  -8   99.29   26.80
  -1  -5  -8  118.59   13.10
   1   5   8  128.29   13.70
   1  -5  -8  131.69   13.20
   1  -5  -8  110.29   27.30
  -1  -5   8  151.48   32.80
  -1   6   8   86.49   10.00
   1   6  -8   85.19    9.30
   1  -6   8   83.29   26.80
  -1  -6  -8   87.29   10.30
  -1  -6  -8   61.79   26.70
   1   6  -8   79.59   10.00
  -1  -6   8   88.69   26.70
   1  -6  -8   78.79    9.90
  -1   6  -8   72.39    9.80
  -1   6  -8   77.49    9.20
   1  -6  -8   70.99   26.10
   1  -7   8  336.87   52.29
  -1   7   8  318.07   28.00
   1   7  -8  266.47   27.40
  -1  -7  -8  326.87   28.30
   1   7  -8  256.67   28.20
  -1  -7  -8  340.57   54.89
  -1   7  -8  303.47   27.70
  -1  -7   8  352.06   54.59
   1  -7  -8  338.07   51.69
  -1   7  -8  257.87   28.30
   1  -7  -8  337.97   28.30
   1   7   8  317.37   28.10
  -1  -7   8  295.67   28.20
  -1  -8  -8  115.79   31.90
   1   8  -8   87.89   13.60
   1   8  -8   90.59   11.20
   1  -8   8  155.08   37.90
  -1  -8  -8  108.59   11.90
  -1   8  -8   98.09   11.50
  -1   8  -8   83.69   12.70
  -1   8  -8   93.09   13.70
   1  -8  -8  102.89   31.00
  -1  -8   8  108.09   35.40
   1   8   8  102.69   11.40
   1  -8  -8  103.59   12.00
  -1  -9  -8  168.18   16.00
   1   9  -8  138.39   15.30
   1   9  -8  124.39   17.50
   1  -9  -8  169.28   16.00
  -1   9  -8  129.89   17.80
  -1   9  -8  138.59   17.00
  -1   9  -8  142.49   15.30
   1  10  -8   15.70    7.70
   1  10  -8   31.10    6.30
   1  10  -8   29.40    8.50
  -1 -10  -8   19.80    6.30
  -1  10  -8   38.50    6.60
   1 -10  -8   31.50    6.40
  -1  10  -8   38.40    9.30
  -1  10  -8   30.00    8.20
  -1  10  -8   46.00    8.40
   1  11  -8  219.48   21.90
  -1 -11  -8  258.77   22.20
   1  11  -8  261.47   24.80
   1  11  -8  184.98   23.30
   1  11  -8  210.68   23.30
  -1  11  -8  207.98   23.00
  -1  11  -8  243.08   24.70
  -1  11  -8  186.38   23.80
   1 -11  -8  234.28   21.80
  -1  11  -8  215.58   21.90
   1  12  -8   30.40    6.60
   1  12  -8   21.00    8.00
  -1  12   8   37.70    6.60
  -1 -12  -8   32.80    6.30
   1  12  -8   27.00    7.60
   1  12  -8   26.60    8.00
   1 -12  -8   24.30    5.70
  -1  12  -8   20.30    5.70
  -1  12  -8   30.00    7.10
  -1  12  -8   34.30    9.00
  -1  12  -8   20.70    8.20
   1  13  -8   25.50    6.60
   1  13  -8   48.70    9.80
  -1 -13  -8   37.20    6.50
  -1  13   8   43.70    6.60
   1  13  -8   37.50    8.70
   1  13   8   48.40    7.10
   1 -13  -8   49.40    7.50
  -1  13  -8   39.40    8.80
   1  13   8   41.20    6.70
  -1  13  -8   67.39   10.80
   1  14  -8   -1.30    6.20
   1  14  -8    1.70    5.10
   1  14  -8   -3.00    4.80
  -1  14   8    2.00    3.30
  -1 -14  -8    0.10    3.30
   1 -14  -8    2.60    3.20
   1  14   8    4.80    3.50
  -1  14  -8    8.90    5.90
  -1  14  -8    6.40    5.70
   1  15  -8   35.00    5.80
   1  15  -8   26.10    5.60
  -1 -15  -8   28.50    4.40
  -1  15   8   24.80    4.20
  -1  15  -8   27.60    5.50
  -1  15  -8   34.40    6.50
   1  15   8   17.20    4.40
   1 -15  -8   26.00    4.20
   1  16  -8    5.90    3.10
  -1  16  -8    4.90    3.00
  -1   0   9   15.80   14.50
  -1   0  -9   26.60    7.10
   1   0  -9    9.20   10.00
   1   1  -9 1156.48   99.49
  -1   1   9 1201.78   98.69
   1  -1   9 1230.48  117.59
  -1  -1  -9 1205.28  108.29
   1   1   9 1048.60   98.39
   1  -1  -9 1054.49  108.09
  -1   1  -9 1038.00   99.69
  -1  -1   9 1168.48  117.29
  -1   2   9  168.68   17.70
   1  -2   9  186.98   32.70
  -1  -2  -9  193.88   30.50
  -1  -2  -9  167.68   17.10
   1   2   9  164.08   17.70
   1  -2  -9  176.58   17.20
   1  -2  -9  194.38   29.80
  -1  -2   9  223.48   35.90
   1  -3   9  633.94   75.09
  -1  -3  -9  682.83   57.39
  -1   3   9  690.83   57.39
  -1  -3  -9  733.33   74.39
   1   3   9  645.24   57.49
   1  -3  -9  718.83   73.89
  -1  -3   9  616.64   57.59
   1  -3  -9  525.15   58.69
  -1  -3   9  589.24   79.69
  -1  -4  -9   10.80   15.40
   1  -4   9   29.40    6.00
   1  -4   9   20.30   17.10
  -1   4   9   37.50    6.60
  -1  -4  -9   28.40    5.60
   1  -4  -9   36.40   16.00
   1   4   9   34.50    6.60
  -1  -4   9   -6.10   13.60
  -1  -4   9   29.50    5.90
   1  -4  -9   26.70    5.70
  -1   5  -9  137.39   15.50
  -1  -5   9  166.18   37.20
   1  -5  -9  147.69   15.60
   1  -5  -9  169.68   36.70
  -1   5  -9  164.68   15.40
   1   5   9  166.28   16.50
  -1  -5   9  147.39   18.60
   1  -6   9   62.09    9.90
   1   6  -9   52.89    7.80
  -1  -6  -9   62.09   27.10
  -1   6   9   55.49    9.40
   1  -6   9   52.39   25.50
  -1  -6  -9   51.99    9.40
  -1   6  -9   72.29    8.80
  -1   6  -9   64.39    9.40
   1  -6  -9   86.59    9.90
  -1  -6   9   72.79    9.70
   1  -6  -9  101.59   28.60
  -1  -6   9   85.29   30.90
   1   6   9   86.89   10.30
  -1   7   9  251.27   30.30
   1  -7   9  258.97   55.79
  -1  -7  -9  230.78   53.79
  -1   7  -9  368.26   31.30
   1  -7  -9  355.66   30.80
  -1   7  -9  376.66   30.50
  -1  -7   9  424.76   63.49
   1  -7  -9  327.67   59.89
  -1  -7   9  351.76   31.20
  -1  -8  -9   31.40    6.50
   1   8  -9   37.00    6.10
   1  -8   9   27.50   41.70
  -1   8  -9   22.10    8.10
  -1  -8   9   19.10    6.00
  -1   8  -9   21.00    6.60
  -1   8  -9   13.80    5.10
   1  -8  -9   12.40    5.30
   1   9  -9   57.69   11.10
  -1  -9  -9   62.19   11.20
  -1   9  -9   90.09   13.60
  -1   9  -9  106.69   13.20
   1  -9  -9  100.79   11.20
   1  10  -9   13.10    7.90
   1  10  -9   12.30    7.10
   1  10  -9   24.40    5.40
  -1 -10  -9    8.40    5.30
  -1  10  -9   14.60    7.70
   1 -10  -9    8.20    5.50
  -1  10  -9    9.80    6.60
  -1  10  -9    8.30    4.90
  -1  10  -9    6.50    7.20
   1  11  -9   80.09   14.10
   1  11  -9   85.79   10.60
   1  11  -9   89.99   13.50
  -1  11   9   82.89    9.80
   1  11  -9   85.69   12.70
  -1 -11  -9   77.99   10.90
  -1  11  -9   82.39   12.40
   1 -11  -9   64.99   10.60
  -1  11  -9   74.19    9.80
  -1  11  -9   69.89   12.00
  -1  11  -9   68.49   13.10
  -1  12   9   17.10    4.50
   1  12  -9   14.60    7.00
   1  12  -9   16.70    6.60
   1  12  -9    7.70    6.80
  -1 -12  -9   10.20    5.10
  -1  12  -9    4.10    7.10
   1 -12  -9    7.70    4.50
   1  12   9    0.60    3.90
  -1  12  -9   -3.70    4.40
  -1  12  -9    5.90    5.40
  -1  12  -9    2.40    6.50
   1  13  -9   30.60    6.80
   1  13  -9   15.50    4.90
  -1  13   9   16.60    4.70
  -1  13   9   21.50    4.10
   1  13  -9   25.40    7.50
  -1 -13  -9   15.50    6.20
  -1  13  -9   13.30    9.10
   1 -13  -9    4.30    4.60
  -1  13  -9    3.50    4.40
   1  13   9    7.00    3.70
  -1  13  -9   11.10    6.80
   1  13   9    0.60    5.90
   1  14  -9    4.70    5.00
   1  14  -9    5.30    4.30
  -1 -14  -9    5.50    3.20
   1  14  -9    5.20    4.30
  -1  14   9    1.10    2.50
  -1  14  -9    8.20    4.90
   1 -14  -9    9.10    3.20
   1  14   9    9.90    3.60
  -1  14  -9    4.70    4.10
  -1  14  -9    6.10    4.80
   1  15  -9    1.70    3.60
   1  15  -9    0.80    3.70
  -1 -15  -9    2.10    2.90
  -1  15  -9    0.90    7.20
   1   0 -10  218.78   22.90
  -1   0  10  201.78   21.10
  -1   0 -10  236.48   23.60
   1   0 -10  200.48   20.50
   1   0  10  199.08   21.00
   1  -1  10   16.50   18.60
  -1  -1 -10   15.70    4.60
   1  -1  10   13.00    5.30
  -1   1  10   15.50    5.70
   1   1 -10   13.50    3.90
   1   1  10    1.30    4.80
   1  -1 -10    8.00    4.40
  -1   1 -10    6.60    4.80
   1  -1 -10    5.60   15.60
  -1   1 -10    4.30    3.20
  -1  -1  10    5.50    4.90
  -1  -1  10  -19.40   12.50
   1  -2  10  294.87   30.60
   1   2 -10  298.17   29.40
  -1   2  10  320.27   30.60
  -1  -2 -10  325.67   46.80
   1  -2  10  379.96   52.19
  -1  -2 -10  321.87   30.20
  -1  -2  10  423.06   53.49
   1  -2 -10  345.67   30.30
  -1  -2  10  308.97   30.80
   1  -2 -10  405.26   49.00
   1   2  10  334.57   30.80
   1  -3  10   57.79   20.00
  -1  -3 -10   36.80   19.70
   1  -3  10   32.90    6.80
  -1  -3 -10   33.80    6.50
  -1   3  10   38.20    7.40
   1   3  10   24.40    6.70
  -1  -3  10   17.40    5.90
   1  -3 -10   20.70    5.90
  -1  -3  10   18.20   16.90
   1  -3 -10   18.00   19.10
  -1  -4 -10   75.19   30.30
   1   4 -10   77.49    9.70
  -1   4  10  100.39   12.00
  -1  -4 -10   94.19   11.70
   1  -4  10   88.19   30.10
   1  -4  10   93.79   11.90
  -1   4 -10   90.79   10.20
   1  -4 -10  102.69   26.50
   1  -4 -10   95.39   11.60
  -1  -4  10  109.59   32.90
  -1  -4  10   77.39   11.60
   1   4  10   91.29   12.10
  -1   5  10   20.50    6.10
   1   5 -10   21.40    4.40
   1  -5  10   16.90   21.50
  -1  -5 -10   -5.90   21.50
   1  -5  10   17.60    5.80
  -1  -5 -10   21.50    6.00
   1  -5 -10   58.79   26.00
  -1  -5  10   32.90   22.80
   1   6 -10   59.79    7.80
  -1  -6 -10    8.70   24.90
   1  -6  10   61.29    9.70
   1  -6  10  117.79   32.50
  -1   6  10   62.89    9.80
  -1  -6 -10   65.49    9.50
   1  -6 -10   35.70    7.70
   1  -6 -10   45.50   29.50
  -1  -6  10   83.99   28.50
  -1   6 -10   40.10    6.90
  -1  -6  10   43.10    8.50
  -1  -7 -10  138.29   15.90
   1  -7  10  133.09   16.10
   1   7 -10  123.29   14.70
  -1   7  10  145.69   15.60
  -1  -7  10  157.68   16.40
  -1   7 -10  150.48   15.20
   1  -7 -10  171.98   16.40
   1   7  10  152.38   16.10
   1   8 -10   43.70    9.80
  -1  -8 -10   27.60    6.90
   1  -8 -10   34.30    7.40
  -1   8 -10   46.90   10.10
  -1   8 -10   33.10    7.70
  -1   9 -10   42.80    8.40
  -1  -9  10   56.69    9.40
  -1   9 -10   46.60   10.10
  -1   9 -10   53.99    7.60
   1  -9 -10   62.89    9.90
   1  10 -10   73.89    9.30
  -1 -10 -10   71.09   10.50
   1  10 -10   61.89   10.60
  -1  10  10   53.99    7.60
   1  10 -10   63.49   12.30
   1  10 -10   51.09    8.90
  -1  10 -10   38.40    8.10
  -1  10 -10   47.70    9.80
   1 -10 -10   68.79   10.20
   1  10  10   49.10    7.70
  -1  10 -10   70.49    8.60
  -1  10 -10   73.19   13.40
   1  11 -10  114.79   15.40
   1  11 -10   88.29   14.10
   1  11 -10   86.59   15.00
   1  11 -10   95.29   12.60
  -1 -11 -10  116.59   13.30
  -1  11  10   95.59   11.80
   1 -11 -10  143.79   13.60
   1  11  10  129.09   12.20
  -1  11 -10  136.39   13.20
  -1  11 -10  120.69   15.70
  -1  11 -10  127.39   14.30
   1  12 -10   31.90    6.70
   1  12 -10   40.60    9.10
  -1 -12 -10   29.20    6.00
   1  12 -10   29.50    7.50
  -1  12  10   26.20    4.80
   1  12  10   35.90    5.80
  -1  12 -10   44.80    8.40
   1 -12 -10   44.50    6.50
  -1  12 -10   45.70    7.30
  -1  12 -10   38.20    8.60
  -1 -13 -10   43.60    6.80
  -1  13  10   25.50    5.40
   1  13 -10   51.79    8.70
   1  13 -10   24.90    5.80
   1  13 -10   33.50    6.70
  -1  13 -10   37.20    6.30
   1  13  10   34.80    5.00
  -1  13 -10   39.60    7.30
  -1  13 -10   56.59    9.10
   1 -13 -10   48.90    7.00
   1  14 -10    2.40    3.50
   1  14 -10    1.40    4.30
  -1 -14 -10    3.90    3.50
  -1  14 -10    6.20    3.90
  -1  14 -10    8.50    4.70
   1 -14 -10   10.40    2.80
  -1  14 -10    4.10    3.60
  -1   0 -11   22.30    7.20
   1   0 -11   23.00    5.80
   1   0  11   33.80    7.80
  -1   0  11   30.10    7.30
  -1   0 -11   17.30    5.40
  -1  -1 -11   54.69    9.10
   1   1 -11   47.80    8.20
  -1   1  11   54.29    9.40
   1  -1  11   58.49    9.60
  -1  -1 -11   64.39   12.80
  -1  -2 -11   31.30    6.80
   1  -2  11   39.60    8.10
   1  -2  11   42.60   24.20
  -1   2  11   36.20    7.90
   1   2 -11   29.80    5.50
  -1  -2  11   71.99   27.80
  -1  -2  11   30.70    7.50
  -1   2 -11   27.50    5.30
   1   2  11   26.90    7.40
   1  -2 -11   33.00    6.90
   1  -3  11   68.89   11.90
  -1   3  11   75.39   12.30
  -1  -3 -11   73.99   11.10
   1  -3  11  102.49   30.60
   1  -3 -11   93.59   11.60
   1   3  11   92.69   12.60
  -1  -3  11  143.69   48.00
  -1  -3  11   84.69   12.30
   1  -4  11    5.60    5.70
  -1  -4 -11    9.30    5.50
   1  -4  11   -3.90   21.60
  -1   4  11    2.60    5.80
  -1   4 -11    2.90    3.80
  -1  -4  11    0.30    7.40
   1  -4 -11   -4.10    4.70
   1   4  11    5.50    5.80
  -1  -4  11   36.30   25.60
  -1   5  11  183.78   19.90
   1   5 -11  159.78   18.00
   1  -5  11  177.98   20.20
  -1  -5 -11  165.88   19.40
   1  -5 -11  185.18   49.50
   1   5  11  223.58   20.40
  -1  -5  11  211.18   20.70
   1  -5 -11  215.98   20.00
  -1   6  11    6.50    5.70
   1  -6  11    0.10    5.20
   1   6 -11    5.30    3.60
  -1  -6  11    1.80    5.70
   1   6  11    4.00    5.80
  -1   6 -11    6.90    4.40
  -1   7  11  112.39   12.50
   1   7 -11   90.89   10.90
   1  -7  11   89.99   13.10
  -1  -7 -11  108.19   13.00
  -1  -7  11   91.89   13.10
   1   7  11  101.19   12.80
  -1   7 -11   86.79   11.40
   1  -7 -11  103.69   13.10
   1   8 -11   30.10    7.20
  -1  -8 -11   62.09    9.80
   1   8 -11   50.49   10.40
   1  -8  11   48.90    9.30
  -1  -8  11   41.60    8.50
   1  -8 -11   47.00    8.10
  -1   8 -11   36.60    6.50
   1   8  11   37.20    7.00
  -1   8 -11   55.29    8.20
  -1   8 -11   43.00   10.50
   1   9 -11  103.49   12.70
   1   9 -11  101.39   14.50
   1  -9  11   79.19   11.50
   1   9 -11   98.29   10.70
  -1  -9 -11   99.79   12.70
  -1  -9  11   83.89   11.90
   1  -9 -11   97.19   12.50
  -1   9 -11  103.89   15.00
  -1   9 -11   91.79   12.10
  -1   9 -11   81.29   10.70
   1  10 -11   32.60    5.60
  -1 -10 -11   32.00    6.60
   1  10 -11   33.30    8.50
   1  10 -11   22.20    6.40
   1  10 -11   36.80    8.70
  -1  10 -11   38.10    8.90
  -1  10 -11   32.80    6.00
   1 -10 -11   29.30    6.30
  -1  10 -11   29.70    6.60
  -1  10 -11   20.90    7.60
   1  11 -11   29.80    7.20
   1  11 -11   35.10    8.30
   1  11 -11   35.40    6.70
  -1 -11 -11   47.10    7.10
  -1  11 -11   33.10    8.40
   1 -11 -11   27.70    6.40
  -1  11 -11   27.10    6.40
  -1  11 -11   26.40    5.60
  -1  11 -11   23.00    7.50
   1  12 -11    2.40    5.00
   1  12 -11    2.20    4.00
   1  12 -11    0.40    7.10
  -1 -12 -11    0.40    3.50
   1 -12 -11    5.20    3.80
  -1  12 -11   11.90    8.70
  -1  12 -11    3.50    4.10
  -1  12 -11    1.40    5.10
   1  13 -11   32.90    5.30
   1  13 -11   34.20    6.70
  -1 -13 -11   23.20    4.30
   1  13 -11   29.60    5.10
  -1  13 -11   19.70    4.50
   1 -13 -11   16.80    3.90
  -1  13 -11   26.70    6.50
  -1 -14 -11   11.80    2.50
   1  14 -11   14.70    4.00
   1  14 -11    7.90    3.00
  -1  14 -11   10.80    3.80
  -1  14 -11   11.30    3.10
  -1   0  12  441.36   42.80
  -1   0 -12  474.95   42.00
   1   0  12  453.55   43.00
   1   0 -12  467.25   41.90
  -1   1  12   20.00    7.20
  -1  -1 -12   17.80    6.20
   1   1 -12   11.20    6.20
   1  -1  12   23.00    7.80
   1  -1 -12   12.90    5.80
  -1  -1  12   12.20    7.30
   1   1  12   11.00    6.90
   1   2 -12  101.49   14.00
  -1   2  12  114.09   14.10
  -1  -2 -12  113.19   13.10
   1  -2  12  109.79   14.60
   1   2  12   76.49   14.10
  -1  -2  12   77.79   13.90
   1  -2 -12   80.39   12.60
  -1   3  12   26.50    7.90
  -1  -3 -12   22.20    6.70
  -1  -3 -12   28.60   11.10
   1  -3  12   26.60    7.80
  -1  -3  12   20.40    7.70
   1  -3 -12   18.30    6.60
   1   3  12   22.60    7.60
  -1   3 -12   26.20    5.10
   1  -4  12  219.88   30.90
  -1   4 -12  279.07   25.00
   1  -4 -12  301.57   31.80
  -1   5  12   95.19   13.20
  -1  -5 -12  104.29   13.30
   1  -5  12   89.89   14.10
   1   5  12  106.89   13.70
  -1  -5  12  103.49   14.10
   1  -5 -12   95.99   13.10
  -1   5 -12   79.49   10.90
   1  -6  12  142.09   18.80
  -1  -6 -12  164.68   18.50
  -1   6  12  162.58   18.30
   1  -6 -12  194.98   18.60
  -1  -6  12  177.38   19.50
  -1   6 -12  151.08   16.70
   1   6  12  204.68   18.90
  -1   7  12   78.89   13.60
   1  -7  12   84.99   12.80
  -1  -7 -12   82.29   12.80
   1  -7 -12  106.49   13.50
  -1   7 -12   83.29   10.30
  -1  -7  12   88.09   13.00
   1   7  12   88.39   15.20
  -1   7 -12   79.59   11.00
  -1  -8 -12   67.69   11.20
   1   8 -12   49.90   10.80
   1   8 -12   58.29   10.50
  -1  -8  12   80.59   11.60
  -1   8 -12   73.39   10.40
  -1   8 -12   70.49   11.80
   1   8  12   82.79    9.70
   1  -8 -12   96.79   11.80
  -1   8 -12   88.69    9.60
   1   9 -12   60.39    9.90
   1   9 -12   65.09    9.80
  -1   9 -12   47.70    8.00
  -1   9 -12   34.90    9.10
  -1   9 -12   70.59   12.50
  -1  -9  12   55.79    8.60
   1  -9 -12   58.59    9.90
  -1   9 -12   45.70    7.60
   1  10 -12   15.40    6.80
   1  10 -12    9.50    5.10
  -1 -10 -12   10.20    5.10
   1  10 -12    9.20    6.20
  -1  10 -12   20.20    7.60
  -1  10 -12    5.10    6.20
   1 -10 -12   12.90    4.90
  -1  10 -12    7.40    6.20
  -1  10 -12   11.60    4.10
   1  11 -12   35.60    6.70
   1  11 -12   38.60   10.50
   1  11 -12   27.90    5.40
  -1  11 -12   22.20   10.70
  -1  11 -12   23.30    5.10
  -1  11 -12   33.60    7.10
  -1  12  12    9.90    3.10
   1  12 -12    9.00    4.20
   1  12 -12    7.90    4.50
   1  12 -12   15.30    5.80
  -1 -12 -12   15.40    4.20
   1 -12 -12   22.30    4.20
  -1  12 -12   25.50    6.30
  -1  12 -12   14.80    4.60
  -1  12 -12   21.00    6.30
   1  13 -12   47.50    7.30
  -1 -13 -12   49.80    5.80
  -1  13 -12   56.79    7.70
   1 -13 -12   42.20    5.70
   1   0 -13    4.60    5.20
  -1   0  13    1.00    6.60
  -1   0 -13    1.20    4.80
   1   0  13    0.50    6.70
  -1  -1 -13  243.68   23.20
  -1   1  13  235.38   24.40
   1   1 -13  211.38   22.20
   1  -1  13  243.38   24.70
   1   1  13  231.38   24.60
  -1   1 -13  211.08   21.90
   1  -1 -13  226.78   23.10
  -1  -1  13  248.68   25.00
   1  -2  13   38.60    9.00
  -1   2  13   43.50    8.80
  -1  -2 -13   32.60    7.40
   1  -2 -13   32.20    7.60
  -1  -2  13   26.20    8.70
   1   2  13   29.00    8.60
  -1  -3 -13  336.47   28.00
  -1   3  13  308.87   28.30
   1  -3  13  327.47   29.10
   1  -3 -13  235.48   27.20
  -1  -3  13  246.38   28.70
   1   3  13  247.28   28.00
   1  -4  13   14.10    7.30
  -1   4  13    5.80    6.80
  -1  -4 -13   10.40    6.10
  -1  -4  13   18.30    7.80
   1   4  13   14.70    6.90
   1  -4 -13   14.30    6.10
   1  -5 -13  136.09   17.10
  -1   6  13   15.90    6.00
   1  -6  13   19.80    7.00
   1   6 -13   11.80    4.50
  -1  -6 -13   28.70    7.10
  -1  -6  13   13.00    6.90
   1   6  13    8.40    5.80
   1  -6 -13    8.50    5.90
   1   7  13   28.80    6.10
  -1   7 -13   18.80    4.90
   1  -7 -13   19.30    6.30
  -1   7 -13   30.40    8.70
  -1  -7  13   20.90    7.10
   1   8 -13    9.20    6.90
   1   8 -13   13.10    5.10
   1  -8  13   24.50    9.60
  -1  -8 -13   19.80    5.60
   1  -8 -13   22.20    6.20
  -1   8 -13   13.80    4.30
  -1   8 -13   18.50    7.90
  -1  -8  13   22.10    6.60
   1   9 -13   42.70    7.40
   1  -9  13   43.60    7.30
   1   9 -13   47.90    9.90
  -1  -9 -13   35.00    7.00
   1   9 -13   48.20   12.40
  -1   9 -13   71.89   11.70
  -1  -9  13   51.79    8.90
  -1   9 -13   62.09    7.30
   1  10 -13    1.20    4.80
   1  10 -13    2.00    3.10
   1  10 -13    4.90    5.90
  -1 -10 -13    1.40    4.00
  -1  10 -13    3.60    3.50
   1 -10 -13    9.80    4.30
  -1  10 -13    7.10    6.10
  -1  10 -13    2.70    4.90
  -1 -11 -13   49.10    6.90
   1  11 -13   40.90    5.90
   1  11 -13   39.30    6.30
   1  11 -13   45.20    7.80
  -1  11 -13   40.40    9.10
  -1 -12 -13    6.60    3.10
   1  12 -13   11.50    5.60
  -1  12 -13   13.10    5.10
   1 -12 -13    9.20    2.70
   1   0 -14  128.39   14.30
  -1   0 -14  123.59   13.90
  -1  -1 -14    4.10    5.00
   1  -1 -14    3.30    5.50
   1  -2  14  217.58   24.80
  -1  -2 -14  241.88   23.20
  -1   2  14  230.38   24.00
  -1  -2  14  226.38   24.70
   1   2  14  219.68   24.90
   1  -2 -14  238.78   23.10
  -1  -3 -14   41.10    7.90
  -1   3  14   34.10    8.30
   1  -3  14   37.10    9.90
   1   3  14   39.10    8.30
  -1  -3  14   40.40    9.40
  -1  -4 -14  251.87   24.90
  -1   4  14  249.88   25.50
   1  -4  14  238.98   26.40
   1   4  14  251.17   25.60
   1  -4 -14  283.17   25.20
  -1  -4  14  241.58   26.40
  -1  -5 -14   72.99   10.70
  -1   5  14   63.59   10.60
   1  -5  14   52.99   10.00
  -1  -5  14   62.49   10.60
   1  -5 -14   64.09   10.50
   1   5  14   50.89    8.90
   1  -6  14   96.69   13.00
  -1   6  14   93.69   11.20
  -1  -6 -14   95.89   11.90
   1   6  14   72.79   11.50
   1  -6 -14   81.69   11.70
  -1  -6  14   75.29   13.40
  -1   7  14   27.30    5.30
  -1  -7 -14   26.50    6.50
   1  -7  14   31.80   10.20
   1   7 -14   24.90    8.10
   1  -7 -14   33.80    6.40
   1   7  14   25.50    5.50
  -1   7 -14   24.20    8.50
   1   8 -14   33.10    7.60
   1  -8  14   36.60    6.70
  -1  -8 -14   28.40    5.70
  -1   8 -14   34.80    8.00
  -1  -8  14   36.80    7.30
  -1   8 -14   41.40    8.50
   1  -9  14   51.69    8.00
  -1  -9 -14   67.29    8.60
   1   9 -14   51.19    9.30
   1   9 -14   70.49   10.90
   1  -9 -14   70.59    8.60
  -1   9 -14   57.09    9.10
  -1  -9  14   66.09    8.30
  -1 -10 -14   35.60    6.00
   1  10 -14   23.50    5.20
   1  10 -14   44.30    7.40
   1 -10 -14   34.70    5.30
  -1  10 -14   32.00    6.60
   1  11 -14   33.00    6.70
   1 -11 -14   42.50    5.50
  -1  11 -14   51.79    7.00
  -1   0  15   76.19   13.70
   1   0  15   92.49   14.20
   1  -1  15   99.99   14.60
  -1  -1 -15   84.49   10.80
  -1   1  15  108.09   14.10
   1   1  15   94.39   14.30
   1  -1 -15   80.89   11.20
  -1  -1  15   98.49   14.40
   1  -2  15    6.80    6.70
  -1  -2 -15    3.50    4.70
  -1   2  15    2.90    6.40
   1   2  15    1.20    6.20
  -1  -2  15   -4.20    6.10
   1  -2 -15   -0.40    4.70
   1  -3  15   71.49   11.80
  -1  -3 -15   68.19   10.60
  -1   3  15   60.59   10.40
  -1  -3  15   99.09   13.80
   1  -3 -15   82.49   11.10
   1   3  15   93.69   12.60
  -1  -4 -15    0.40    4.80
  -1   4  15    2.40    5.50
   1  -4  15    7.90    7.00
   1   4  15    9.60    6.10
  -1  -4  15   12.20    6.90
   1  -4 -15    7.90    5.00
   1  -5  15  102.59   15.40
  -1   5  15  114.99   14.10
  -1  -5 -15  100.59   13.40
  -1  -5  15  132.59   15.80
   1  -5 -15  132.19   13.70
   1   5  15  139.39   14.00
  -1   6  15    5.80    3.90
   1  -6  15    5.80    5.60
   1   6 -15   11.70    6.70
  -1   6 -15    2.50    7.70
  -1  -6  15    0.80    5.30
   1   6  15    1.70    4.00
   1  -6 -15    1.00    5.60
  -1  -7 -15   14.50    4.60
   1   7 -15    9.20    5.80
   1  -7  15   10.80    5.10
  -1  -7  15   21.30    5.80
  -1   7 -15   29.80    7.30
   1  -7 -15   20.20    4.70
  -1   7 -15   14.60    6.10
   1  -8  15    5.80    3.80
   1   8 -15   11.10    4.90
  -1  -8 -15    8.00    3.50
  -1   8 -15    2.80    4.80
   1  -8 -15    9.50    3.70
  -1  -8  15   10.90    4.20
  -1   8 -15   13.90    4.90
  -1  -9 -15    0.20    2.70
   1   9 -15   -0.70    4.00
   1  -9 -15   13.70    3.30
  -1   9 -15    8.80    4.30
  -1   9 -15    5.20    3.60
  -1   0  16  171.78   18.80
   1   0  16  170.48   18.80
   1  -1  16   -0.30    6.20
  -1   1  16    1.10    5.20
  -1  -1  16   -2.10    5.90
   1   1  16   -0.10    5.70
   1  -2  16   82.59   12.50
  -1   2  16   86.49   11.40
  -1  -2  16   71.29   12.30
   1   2  16   60.89   11.30
   1  -2 -16   71.39    9.70
  -1  -3 -16    9.30    3.70
   1  -3  16    5.80    7.80
  -1   3  16    7.20    6.80
   1   3  16    3.60    5.80
  -1  -3  16    2.50    7.60
   1  -3 -16    5.80    3.60
  -1   4  16  119.89   12.50
  -1  -4 -16  129.49   11.80
   1  -4  16  122.29   14.30
   1   4  16  100.29   12.60
   1  -4 -16   99.89   11.80
  -1  -4  16  100.89   14.20
  -1  -5 -16   42.90    6.20
   1  -5  16   39.10    7.00
  -1   5  16   38.90    6.30
   1   5 -16   28.80    6.90
  -1   5 -16   23.20    7.20
  -1  -5  16   44.40    7.60
   1  -5 -16   37.70    6.40
   1   5  16   35.80    5.70
   1   6 -16   44.20    9.80
  -1  -6 -16   50.39    6.60
   1  -6  16   46.00    8.20
  -1  -6  16   53.79    7.70
  -1   6 -16   52.99    8.60
  -1   6 -16   39.30    7.70
   1  -6 -16   49.40    6.80
  -1  -7 -16   14.70    3.30
   1  -7  16   16.60    4.10
   1   7 -16   23.30    5.10
   1   7 -16   14.40    4.00
  -1   7 -16    4.30    3.90
  -1   7 -16    0.50    5.60
  -1  -8 -16   58.79    6.90
   1   8 -16   62.79    8.10
  -1   8 -16   74.99    8.00
   1  -8 -16   68.19    6.90
   1   0  17    1.70    4.40
  -1   0  17    3.30    4.60
  -1   1  17   16.40    4.80
   1  -1  17   20.20    5.90
   1   1  17   25.70    5.30
  -1  -1  17   37.30    6.30
   1  -2  17   16.70    5.30
  -1   2  17   14.40    4.30
   1   2  17    4.10    4.10
  -1  -2  17    1.70    4.70
   1  -3  17   11.50    4.90
  -1   3  17    7.10    3.60
   1   3  17    9.40    3.90
  -1  -3  17    3.60    4.60
  -1   4  17    1.70    3.00
   1   4 -17   -2.20    3.40
   1  -4  17    2.50    5.10
  -1  -4  17    6.80    4.10
  -1   4 -17   -1.10    4.70
   1   4  17    3.90    2.90
  -1   4 -17    5.30    3.20
   1   5 -17    9.90    4.20
   1   5 -17   16.10    3.90
   1  -5  17   17.60    4.40
  -1   5 -17   24.40    4.60
   1   6 -17   46.20    6.40
  -1   6 -17   41.70    6.70
  -1  -6  17   36.10    5.60
  -1   0  18   97.19    9.80
   1   0  18   94.49    9.80
   1  -1  18    0.80    2.80
   1   1 -18   -1.30    3.70
  -1   1  18    1.50    2.70
   1   1  18    0.20    2.70
  -1  -1  18    0.10    2.70
  -2   0   0   -0.10    0.30
   2   1   0    7.90    2.80
  -2   1   0    8.70    1.50
  -2  -1   0    7.20    2.50
   2  -1   0    9.10    1.50
   2   2   0 1252.17  108.49
   2   2   0 1266.87  111.79
   2  -2   0 1248.18  111.09
  -2  -2   0 1258.07  111.69
  -2   2   0 1272.57  108.29
  -2  -3   0   75.79   12.10
   2   3   0   67.19   11.40
  -2   3   0   63.99    6.90
   2  -3   0   49.30    9.40
   2  -3   0   59.49   10.60
   2  -4   0  176.38   20.30
   2  -4   0  180.78   22.50
   2   4   0  168.08   22.70
  -2   4   0  178.78   16.90
  -2  -4   0  182.08   22.70
   2  -5   0  136.69   17.10
  -2  -5   0  143.79   21.10
   2  -5   0  121.59   20.20
   2  -6   0   68.09   16.40
  -2  -6   0   66.89   17.20
   2  -6   0   84.89   12.60
   2  -7   0   11.00    9.80
   2  -7   0   10.60    5.80
  -2  -7   0   -8.00    7.80
   2  -8   0  419.96   53.89
  -2  -8   0  427.76   54.39
  -2   9   0   35.70    5.80
   2  -9   0   31.60   19.20
  -2   9   0   43.70    7.40
  -2  -9   0   16.90   16.70
   2   9   0   42.80    6.00
  -2  10   0  192.48   20.00
  -2  10   0  185.68   18.20
   2  10   0  156.58   23.90
  -2  10   0  205.58   19.40
   2  10   0  201.48   19.10
  -2  10   0  195.98   18.70
   2 -10   0  194.68   43.20
  -2  10   0  174.08   20.30
  -2  10   0  198.58   20.40
   2  10   0  202.38   20.10
  -2 -10   0  187.58   40.30
  -2  10   0  195.08   19.10
  -2  11   0  183.88   18.80
   2 -11   0  154.18   42.30
   2  11   0  168.18   19.40
  -2 -11   0  121.99   39.50
   2  11   0  183.18   18.30
  -2  11   0  179.88   20.30
  -2  11   0  170.78   19.50
   2  11   0  196.28   19.90
  -2  11   0  197.08   20.50
  -2  11   0  174.98   19.00
  -2 -12   0  113.79   45.50
  -2  12   0   19.70    6.30
   2 -12   0   -4.00   30.70
   2  12   0   17.50    7.50
   2  12   0   19.20    6.10
  -2  12   0   20.10    8.30
  -2  12   0   14.20    6.40
  -2  12   0    9.50   10.20
  -2  12   0   12.80    5.90
  -2  12   0   13.80    7.50
  -2  13   0   22.30    6.80
   2  13   0   22.50    7.80
  -2  13   0   25.60    8.90
  -2  13   0   32.00    7.70
   2  13   0   22.70    6.60
  -2  13   0   19.70    7.10
   2  14   0   13.20    6.90
   2  14   0   11.80    7.00
   2  14   0   11.00    6.10
  -2  14   0   11.90    6.40
  -2  14   0    9.00    5.70
  -2  14   0   16.30    6.70
  -2  14   0   13.40    7.80
   2  15   0   14.80    6.00
  -2  15   0   14.50    5.50
   2  15   0    9.30    5.60
  -2  15   0    8.90    5.70
   2  16   0    0.40    4.10
   2  16   0    3.40    4.80
  -2  16   0    2.00    4.50
  -2  16   0    0.50    4.20
  -2  17   0    2.10    3.20
  -2  17   0    1.70    3.20
   2  17   0    3.50    3.30
   2  17   0    2.50    2.80
   2   0  -1   26.00    2.60
  -2   0  -1   21.40    3.60
   2   0  -1   28.40    5.40
  -2   0   1   22.90    5.00
   2   0   1   29.10    3.80
  -2   0   1   23.60    4.10
   2   0  -1   24.50    4.20
  -2   0   1   27.90    2.60
  -2   0  -1   22.20    3.60
   2   0   1   27.00    3.70
   2  -1   1   37.50    4.80
  -2  -1  -1   34.70    5.80
   2   1  -1   31.30    5.70
   2  -1   1   28.90    3.40
  -2   1   1   22.90    5.80
   2   1  -1   28.80    5.30
  -2   1   1   37.20    3.70
   2   1  -1   30.20    5.00
   2  -1  -1   29.10    6.30
  -2  -1   1   39.10    6.20
   2   1   1   32.10    5.50
  -2   1  -1   30.50    3.70
   2  -1  -1   37.20    5.70
  -2  -1   1   32.10    5.00
  -2  -1   1   30.30    2.80
  -2   2   1  107.09   11.10
  -2  -2  -1   93.19   15.80
   2  -2  -1  102.59   14.50
  -2  -2   1  132.19   14.00
  -2  -2   1  118.89   12.00
   2   2   1  119.79   13.80
   2   2   1  148.19   15.60
  -2   3   1   20.60    6.90
  -2   3   1   28.80    4.70
   2   3  -1   29.40    7.60
  -2  -3  -1   26.60    8.30
   2  -3   1   21.20    6.20
  -2  -3   1   45.90    8.70
   2   3   1   45.60   15.50
   2   3   1   26.40    6.30
   2  -3  -1   34.50    8.70
   2  -4   1  214.98   24.00
  -2  -4  -1  205.18   25.80
   2   4  -1  187.68   24.20
  -2  -4   1  215.48   24.90
   2  -4  -1  150.48   26.70
  -2   4  -1  223.28   19.20
   2  -4  -1  218.78   26.00
  -2  -5  -1   25.70   10.00
   2  -5   1   29.90    9.70
   2  -5  -1   29.10    8.80
   2  -5  -1   33.90   11.00
  -2  -5   1   20.90    8.30
  -2   5  -1   19.60    4.20
   2  -6   1  353.96   42.40
  -2  -6  -1  356.16   44.50
   2  -6   1  315.97   36.00
   2  -6  -1  407.96   40.00
   2  -6  -1  479.75   47.10
  -2  -7  -1   28.80   13.10
   2  -7   1   32.30   12.10
  -2  -7   1   27.50   13.40
   2  -7  -1   16.70   10.90
   2  -8   1  656.33   68.59
  -2  -8  -1  719.53   73.49
  -2  -8   1  513.15   65.89
   2  -8  -1  512.85   66.79
   2   9  -1   42.00    6.10
   2  -9   1    7.70   14.00
  -2   9   1   34.40    5.70
  -2   9   1   31.30    6.90
  -2  -9  -1   21.10   16.60
  -2   9  -1   40.20    5.90
  -2   9  -1   33.60    6.90
  -2   9  -1   36.50    6.30
  -2   9  -1   32.00    7.00
  -2  -9   1   42.90   17.40
  -2   9  -1   43.10    6.80
   2  -9  -1   36.60   19.10
   2  10  -1  205.78   21.40
   2 -10   1  128.39   42.00
  -2  10   1  206.18   23.00
  -2 -10  -1  180.48   40.80
  -2  10   1  199.68   22.80
  -2  10   1  196.88   21.70
   2  10  -1  202.58   22.50
   2  10  -1  208.78   21.80
   2 -10   1  217.28   41.70
   2  10  -1  182.98   22.30
  -2  10   1  195.08   22.70
  -2  10  -1  242.48   22.80
   2  10   1  245.48   22.90
  -2 -10   1  329.67   62.69
   2  10   1  271.17   23.60
  -2  10  -1  278.57   22.60
  -2  10  -1  266.57   22.30
   2 -10  -1  273.97   48.10
  -2 -10   1  305.07   77.19
  -2  10  -1  259.97   23.30
  -2  10  -1  269.27   23.20
  -2  11   1   17.80    7.00
  -2 -11  -1  -12.90   21.50
  -2  11   1   14.80    5.70
   2  11  -1   15.30    6.40
   2  11  -1   11.80    5.40
   2 -11   1    1.30   24.20
  -2  11   1   11.50    6.90
  -2  11   1   11.00    7.40
   2  11  -1   13.20    6.80
   2 -11   1  -30.50   27.30
  -2  11  -1   33.80    7.00
  -2 -11   1   18.10   27.10
  -2  11  -1   23.90    7.70
  -2 -11   1   20.10   29.40
  -2  11  -1   21.40    7.60
   2 -11  -1   15.60   25.80
   2  11   1   19.90    6.70
  -2  11  -1   30.20    6.90
   2  11   1   23.90    5.70
  -2  11  -1   31.80    6.20
  -2  11  -1   24.80    6.30
  -2  11  -1   25.70    6.70
  -2  12   1  141.49   16.50
   2  12  -1  122.49   14.50
  -2  12   1  127.89   15.40
  -2  12   1  145.79   14.80
   2  12  -1  126.89   16.30
   2 -12   1  142.89   55.99
   2  12  -1  129.49   15.70
  -2  12   1  132.89   14.90
  -2  12  -1   91.29   16.20
  -2  12  -1  106.59   15.80
  -2  12  -1  108.29   14.80
  -2  12  -1   97.09   16.50
  -2  12  -1  121.39   14.80
  -2 -12   1   99.49   39.30
   2  12   1  113.39   15.50
   2  12   1  106.39   14.10
   2  13  -1   13.20    7.50
  -2  13   1   10.10    7.80
   2  13  -1    7.60    6.40
   2  13  -1    5.90    5.70
  -2  13   1    0.50    6.00
  -2  13   1    6.20    6.20
  -2  13   1    5.60    6.00
  -2  13  -1   21.10    6.50
  -2  13  -1   16.00    8.20
  -2  13  -1   13.80    6.60
   2  13   1   27.40    6.90
  -2  13  -1    9.70    6.40
  -2  13  -1   22.40    8.10
   2  13   1   26.60    7.70
  -2  14   1  125.79   16.00
  -2  14   1  125.19   16.00
   2  14  -1  130.29   16.90
   2  14  -1  133.19   16.00
  -2  14   1  101.99   14.90
   2  14  -1  128.09   15.60
  -2  14  -1  164.68   16.70
   2  14   1  164.58   16.50
   2  14   1  146.39   15.80
  -2  14  -1  137.39   15.90
  -2  14  -1  151.78   17.80
   2  15  -1    1.70    5.60
  -2  15   1    2.50    5.00
  -2  15   1   -5.00    5.00
   2  15  -1    1.40    5.50
   2  15  -1   -0.40    5.50
  -2  15  -1    1.90    5.80
  -2  15  -1   -4.60    5.00
   2  15   1    2.60    5.30
   2  15   1    0.90    4.90
  -2  15  -1   -0.40    6.00
   2  16  -1   30.30    7.00
  -2  16   1   28.10    5.50
   2  16  -1   32.30    5.90
  -2  16  -1   21.90    5.80
  -2  16  -1   17.00    7.00
   2  16   1   21.70    5.10
   2  16   1   12.50    5.00
   2  17  -1    3.00    3.30
  -2  17   1    6.60    3.30
   2  17  -1    4.00    3.10
   2  17   1    3.30    3.20
  -2  17  -1    8.20    3.80
  -2  17  -1    3.70    3.50
  -2   0   2 1636.64  138.39
   2   0  -2 1526.25  138.39
  -2   0  -2 1573.64  136.29
  -2   0  -2 1556.64  137.89
   2   0  -2 1553.54  140.39
   2   0   2 1514.15  137.39
  -2   0   2 1654.33  140.89
   2  -1   2    2.20    2.60
   2   1  -2    1.40    2.00
   2   1  -2    2.40    0.70
  -2  -1  -2    1.70    2.60
  -2  -1  -2    3.30    3.50
   2  -1   2    1.70    0.70
  -2   1   2   -1.30    3.00
   2   1  -2    0.60    3.40
   2   1  -2    1.50    3.60
  -2   1   2    1.40    4.00
   2   1   2   -2.80    2.50
  -2   1  -2    1.30    1.30
   2   1   2    0.80    3.00
   2  -1  -2    4.50    5.80
   2  -1  -2    2.70    3.20
  -2   1  -2   -2.40    2.10
  -2  -1   2   -1.90    2.20
  -2   2   2 2629.34  228.08
   2   2  -2 2521.15  223.18
   2  -2   2 2529.55  221.48
  -2  -2  -2 2600.94  225.98
  -2  -2   2 2582.34  223.18
   2   2   2 2593.54  227.28
  -2  -2   2 2715.63  225.38
  -2   2  -2 2403.56  220.68
   2  -2  -2 2750.82  228.18
  -2  -2   2 2671.13  226.58
   2  -2  -2 2472.85  226.58
   2   2   2 2503.85  225.88
  -2  -3  -2  159.68   21.30
  -2   3   2  172.48   22.50
   2  -3   2  144.29   17.10
   2   3  -2  156.98   18.50
   2  -3   2  157.58   20.60
  -2  -3   2  155.78   14.50
  -2  -3   2  167.88   18.60
  -2  -3   2  175.78   22.50
  -2   3  -2  165.98   15.10
   2  -3  -2  190.98   23.10
  -2  -3   2  182.08   18.80
   2   3   2  150.18   20.50
   2   3   2  164.38   21.60
  -2   4   2 3059.89  255.77
   2   4  -2 3232.58  252.57
   2  -4   2 3211.18  250.97
   2  -4   2 3347.67  255.77
   2  -4  -2 2677.23  253.57
  -2  -4   2 2610.94  250.87
  -2   4  -2 2647.73  245.98
   2  -4  -2 2720.53  253.97
   2   4   2 2502.55  251.47
  -2  -4   2 2751.92  255.57
  -2   5   2   35.60   12.10
   2  -5   2   61.69   11.60
  -2  -5  -2   52.19   14.10
   2  -5   2   32.40   12.40
   2   5  -2   51.49   12.40
  -2  -5   2   44.80   11.50
  -2   5  -2   46.40    6.40
   2   5   2   51.79   11.70
   2  -5  -2   49.20   13.30
   2  -5  -2   43.50   12.60
  -2  -5   2   46.10   14.20
  -2  -6   2  571.94   60.89
  -2  -6   2  620.64   67.49
   2   6   2  575.24   58.99
   2  -6  -2  588.04   64.89
   2  -6  -2  603.14   61.19
   2  -7   2  157.18   24.60
   2  -7   2  158.58   32.60
  -2  -7  -2  129.29   26.60
   2  -7  -2  136.19   21.90
  -2  -7   2  143.19   32.70
   2  -7  -2  153.28   27.80
  -2  -7   2  129.49   24.60
   2  -8   2  205.98   37.60
   2  -8   2  169.98   30.90
  -2  -8  -2  183.08   34.10
   2  -9   2   51.39   18.00
   2  -9   2   11.70   18.80
  -2   9   2   37.60    7.30
   2   9  -2   39.20    6.90
  -2   9   2   42.80    7.80
   2   9  -2   31.70    5.30
  -2  -9  -2   25.10   17.60
  -2   9  -2   26.00    5.00
  -2   9  -2   21.80    5.50
  -2  -9   2   24.90   22.80
  -2  -9   2   25.70   17.30
  -2   9  -2   20.20    6.10
  -2   9  -2   27.80    5.80
  -2   9  -2   19.90    5.20
  -2   9  -2   24.70    6.20
   2  -9  -2   26.40   17.80
   2  10  -2  122.89   14.20
  -2 -10  -2  151.08   37.20
   2 -10   2  148.09   39.40
   2  10  -2  113.69   12.50
  -2  10   2  120.89   13.10
   2 -10   2   92.09   28.80
  -2  10   2  115.89   14.40
   2  10  -2  119.09   13.20
   2  10  -2  116.99   14.00
  -2  10   2  116.19   19.50
   2  10   2  117.29   14.50
  -2  10  -2  109.09   14.00
  -2  10  -2  121.39   12.60
  -2 -10   2   97.59   39.00
   2 -10  -2  102.79   33.00
  -2  10  -2  102.99   13.50
  -2 -10   2  121.69   34.50
  -2  10  -2  106.49   13.20
  -2  10  -2  107.59   13.10
  -2  10  -2  105.09   14.10
  -2  10  -2  112.59   12.30
  -2  10  -2  111.09   13.00
   2  11  -2   13.70    6.50
  -2  11   2   22.20    7.30
  -2 -11  -2   13.70    5.20
   2  11  -2   21.90    7.30
   2 -11   2   25.40   30.30
  -2 -11  -2  -10.10   23.00
   2 -11   2  -45.20   28.40
  -2  11   2   10.30    7.20
  -2  11   2    8.60    5.20
   2  11  -2   18.20    5.80
  -2  11  -2   17.60    6.60
   2 -11  -2    3.60   23.10
   2  11   2   21.70    6.50
  -2  11  -2   28.60    8.00
  -2  11  -2   26.10    6.80
  -2 -11   2   17.70   32.40
  -2  11  -2   26.20    8.00
  -2  11  -2   27.00    7.10
  -2  11  -2   21.80    5.60
  -2  11  -2   20.60    6.50
  -2  11  -2   32.00    6.70
  -2 -11   2   -8.10   27.60
   2  11   2   19.70    5.20
  -2  11  -2   24.90    5.70
  -2  12  -2   55.49   10.90
  -2  12  -2   47.30    8.60
  -2  12  -2   57.39    9.20
  -2  12  -2   44.40    9.30
  -2  12  -2   57.39    8.80
  -2  12  -2   79.39   11.60
   2  12   2   68.69    9.80
   2  12   2   42.80    9.10
  -2  12  -2   69.19   10.20
   2  13  -2   24.80    6.90
  -2  13   2   21.00    6.80
  -2  13   2   16.10    6.30
   2  13  -2   18.80    6.20
  -2  13   2   18.40    6.90
   2  13  -2   15.10    7.20
   2  13  -2   11.50    7.50
  -2  13  -2   10.50    5.90
  -2  13  -2   13.80    8.00
  -2  13  -2   12.30    6.70
  -2  13  -2    1.40    5.60
  -2  13  -2   13.80    9.10
   2  13   2    8.40    5.50
   2  14  -2    5.10    6.80
  -2  14   2   -0.20    5.40
  -2  14   2    0.10    5.20
   2  14  -2    2.90    5.90
  -2  14   2    1.00    5.80
   2  14  -2    5.00    6.40
  -2  14  -2   15.00    6.40
   2  14   2   17.50    6.80
  -2  14  -2   19.30    7.80
   2  14   2   20.40    5.90
  -2  14  -2   10.70    5.60
  -2  14  -2   12.70    7.50
   2  15  -2   23.30    7.10
  -2  15   2   22.80    6.10
   2  15  -2   17.20    6.00
  -2  15   2   26.50    6.80
   2  15  -2   25.80    7.10
   2  15   2   48.10    7.70
  -2  15  -2   39.60    7.00
   2  15   2   38.80    6.70
  -2  15  -2   35.00    7.30
   2  16  -2    1.00    4.50
   2  16  -2    3.10    4.20
  -2  16   2   -3.40    4.00
  -2  16  -2    0.30    4.40
  -2  16  -2    4.20    4.60
   2  16   2    5.60    5.20
   2  17  -2   25.90    7.00
  -2  17   2   16.60    3.80
   2  17  -2   23.40    4.60
  -2  17  -2   20.20    4.40
   2  17   2   14.60    3.70
  -2  17  -2   14.80    4.20
   2   0   3   13.60    6.70
  -2   0  -3   29.60    5.60
   2   0  -3   13.50    7.50
  -2   0  -3   12.20    6.10
   2   0   3   21.10    6.20
  -2   0   3   26.10    7.30
   2   0  -3   28.90    7.80
  -2   0   3   28.10   10.00
  -2   1  -3   20.00    6.70
  -2   1  -3   25.80    3.90
   2   1   3   29.20    9.50
  -2  -1   3   19.30    6.90
   2  -1  -3   25.90   10.30
  -2  -1   3   18.50    8.20
  -2   2  -3   58.19   11.30
   2   2   3   38.10   18.10
  -2   2  -3   55.89    6.20
  -2  -2   3   71.09   14.80
   2  -2  -3   63.59   13.30
  -2  -2   3   49.70   11.70
   2  -2  -3   67.29   15.30
  -2   3   3   97.89   18.80
  -2   3  -3   80.19    8.20
  -2  -3   3   88.09   15.50
  -2  -3   3   73.59   13.60
  -2  -3   3   92.29   11.40
   2  -3  -3   55.69   14.70
   2  -4   3  145.79   15.40
   2  -4   3  167.78   21.70
  -2  -4  -3  155.18   21.80
   2   4  -3  150.88   17.30
   2  -4  -3  120.39   21.60
  -2  -4   3  112.39   11.90
  -2  -4   3  124.69   17.70
   2  -4  -3  123.99   20.50
  -2  -4   3  131.09   16.60
  -2  -4   3  132.69   21.50
   2   4   3  119.49   21.50
  -2   4  -3  130.49   12.60
   2  -5   3   98.79   18.70
  -2  -5  -3  118.99   19.60
   2  -5   3  105.99   14.10
  -2  -5   3   64.99   13.70
   2  -5  -3  102.29   19.40
   2   5   3  103.19   21.40
  -2  -5   3   61.19   17.70
  -2   5  -3   74.29    9.10
   2  -5  -3   90.09   20.40
  -2  -5   3   79.99   12.30
  -2  -6  -3  515.85   57.79
   2  -6   3  499.65   51.29
   2  -6   3  398.56   51.89
  -2  -6   3  586.34   61.59
   2  -6  -3  533.05   58.19
  -2  -6   3  565.84   53.49
  -2   6  -3  509.25   44.70
   2  -6  -3  439.76   55.09
   2  -7   3   26.00   15.60
   2  -7   3   20.60    7.70
  -2  -7  -3    8.10   10.60
   2  -7   3    6.40    9.40
   2  -7   3   35.00   12.10
   2  -7  -3   12.80   10.70
  -2  -7   3    0.40    8.30
  -2  -7   3   21.60   13.00
   2   7   3   36.70   18.10
   2  -8   3  293.87   76.09
  -2  -8  -3  330.37   50.09
   2  -8   3  320.97   43.60
   2  -8  -3  336.47   49.90
  -2  -8   3  404.26   46.90
  -2  -8   3  388.86   55.89
   2   9  -3   20.10    4.80
   2  -9   3    7.20   17.50
  -2  -9  -3    8.20   15.00
   2   9  -3   17.10    5.60
   2  -9   3   19.30   15.00
  -2   9   3   19.00    6.10
   2   9  -3   17.90    5.50
  -2  -9   3   23.90   16.70
  -2   9  -3   24.90    6.40
  -2   9  -3   27.50    4.90
  -2   9  -3   20.30    5.70
  -2   9  -3   20.20    4.80
  -2   9  -3   20.40    6.40
   2  -9  -3   42.70   19.50
  -2  -9   3   -2.60   16.00
  -2  10   3  147.59   15.40
   2  10  -3  132.79   12.80
   2  10  -3  135.59   14.60
   2  10  -3  116.99   14.10
  -2  10   3  137.69   13.60
  -2 -10  -3  167.48   40.00
   2 -10   3  168.58   35.70
  -2 -10  -3  125.89   12.30
   2 -10   3  129.49   37.20
  -2 -10   3   59.09   35.10
  -2  10  -3  110.09   14.20
  -2  10  -3  102.29   12.50
  -2  10  -3  107.99   14.60
  -2  10  -3  113.99   13.10
  -2 -10   3  143.29   33.40
   2 -10  -3  108.89   34.40
  -2  10  -3  111.09   14.00
   2  10   3  119.19   14.20
  -2  10  -3  107.69   13.40
  -2  10  -3  100.49   13.70
  -2  10  -3  104.19   12.70
  -2  10  -3   97.59   14.30
   2  11  -3   30.80    6.90
  -2  11   3   30.00    8.10
  -2 -11  -3   59.39   31.10
   2  11  -3   41.90   11.30
   2 -11   3  -21.70   41.70
   2  11  -3   33.60    7.80
   2  11  -3   27.60    8.30
  -2  11   3   25.60    8.10
  -2 -11  -3   33.30    5.60
   2  11  -3   39.60    8.60
  -2  11   3   33.90    7.10
   2  11   3   34.30    6.30
  -2  11  -3   31.60    6.60
   2 -11  -3   38.40   25.80
  -2  11  -3   31.00    9.40
  -2  11  -3   24.30    7.80
  -2  11  -3   33.90    7.70
   2  11   3   27.70    7.30
   2  12  -3  157.58   21.20
   2  12  -3  192.68   21.70
  -2  12   3  182.18   21.40
  -2  12   3  167.38   20.10
  -2 -12  -3  182.38   19.30
   2  12  -3  180.28   21.00
   2  12  -3  187.88   20.50
  -2  12  -3  241.18   20.70
  -2  12  -3  204.88   21.30
  -2  12  -3  240.88   21.50
   2  12   3  223.98   20.40
  -2  12  -3  204.68   22.40
  -2  12  -3  225.88   20.70
   2  13  -3    4.80    6.70
   2  13  -3    5.80    5.60
  -2  13   3    7.90    6.50
  -2  13   3   21.90    6.10
  -2 -13  -3    7.80    4.10
   2  13  -3    9.60    6.40
   2  13  -3   15.40    8.00
  -2  13   3   14.20    6.60
   2  13   3    3.40    4.80
  -2  13  -3    3.90    7.10
  -2  13  -3    6.60    7.90
  -2  13  -3    2.60    5.60
  -2  13  -3    7.30    6.20
  -2  13  -3   11.80    6.00
   2  14  -3  105.49   13.50
  -2  14   3  103.19   13.50
   2  14  -3  110.89   15.30
   2  14  -3  109.39   14.60
  -2  14   3  102.99   13.30
  -2 -14  -3  110.49   11.90
  -2  14   3   79.39   12.80
   2  14   3  132.69   14.60
  -2  14  -3  116.19   14.70
  -2  14  -3  118.19   13.80
  -2  14  -3   99.09   15.80
  -2  14  -3  118.89   15.90
   2  14   3  110.39   12.50
   2  15  -3    4.50    4.80
   2  15  -3    1.40    5.70
   2  15  -3    0.40    5.70
  -2  15   3    2.90    4.60
   2  15   3    0.60    4.60
  -2  15  -3    3.20    5.00
  -2  15  -3    3.70    6.50
  -2  15  -3    7.40    5.70
   2  16  -3   27.50    5.90
  -2  16   3   16.60    4.90
   2  16  -3   17.80    4.90
   2  16  -3   15.40    4.70
  -2  16  -3   10.80    4.70
  -2  16  -3   15.20    5.30
   2  16   3   21.40    5.40
  -2  16  -3   19.40    5.80
  -2  17   3    1.10    2.70
   2  17  -3    4.40    5.10
   2  17  -3    3.70    2.90
   2  17   3    1.80    2.90
  -2  17  -3    3.00    2.80
  -2  17  -3    3.80    3.70
  -2   0  -4  148.39   21.90
  -2   0   4  153.48   21.20
   2   0   4  163.88   20.70
  -2   0  -4  165.18   17.80
   2   0  -4  192.28   26.80
  -2  -1  -4    4.60    4.20
  -2   1   4    6.10    6.10
   2   1  -4    7.60    6.30
   2  -1   4    3.30    4.50
  -2  -1  -4   11.10   10.60
  -2   1  -4   -2.80    6.50
  -2  -1   4    7.60    5.80
  -2  -1   4   15.90    9.30
  -2   1  -4    1.00    1.20
   2  -1  -4   18.00    9.20
  -2   1  -4    3.10    2.00
   2  -2   4 2465.05  238.38
  -2  -2  -4 2616.44  239.18
   2   2  -4 2544.55  234.38
   2   2  -4 2429.96  231.48
   2   2  -4 2477.45  231.48
  -2  -2   4 3153.98  245.48
  -2   2  -4 2992.50  232.58
  -2  -2   4 3113.39  241.68
  -2  -3  -4  280.77   35.70
   2   3  -4  309.17   30.40
   2  -3   4  338.57   36.10
   2  -3  -4  308.57   40.40
  -2   3  -4  318.47   28.20
  -2  -3   4  338.27   37.40
  -2  -3   4  321.07   38.10
   2  -3  -4  319.17   36.40
  -2  -4   4  111.29   20.80
   2  -4  -4  156.48   26.10
   2  -4  -4  145.59   21.80
  -2   4  -4  118.09   11.90
  -2  -4   4  105.09   20.90
  -2  -5  -4    5.40    7.70
   2  -5   4    2.80    3.00
   2  -5   4    4.60    8.40
  -2  -5   4    2.60    8.80
  -2   5  -4   10.50    2.80
   2  -5  -4    1.40    7.90
  -2  -5   4   10.30   10.00
   2  -5  -4    3.60    7.80
   2  -6  -4  322.17   45.30
  -2  -6   4  342.87   37.30
   2  -6  -4  345.87   46.00
  -2  -6   4  348.77   47.00
  -2  -6   4  385.56   39.30
  -2   6  -4  359.56   32.10
   2  -7   4   33.70   10.90
  -2  -7  -4   33.60   27.30
   2  -7   4   35.50   18.20
   2  -7  -4   28.10   24.70
  -2  -7   4   51.59   12.80
  -2  -7   4   41.90   19.50
   2  -8   4  224.08   34.10
  -2  -8  -4  220.08   42.00
  -2   8  -4  259.67   26.50
  -2  -8   4  336.47   51.09
  -2  -8   4  305.47   38.00
   2  -8  -4  310.17   45.60
  -2   8  -4  319.97   26.60
  -2   8  -4  290.17   25.90
   2   9  -4    3.80    4.40
   2  -9   4   12.40   14.00
  -2  -9  -4    1.70    2.80
   2   9  -4   -0.90    4.30
   2  -9   4   41.40   22.90
   2   9  -4    3.30    3.70
  -2   9   4    7.60    6.60
  -2  -9  -4   -0.80   14.00
   2   9  -4    4.80    3.90
  -2  -9   4   15.50   15.40
  -2   9  -4    2.90    3.70
  -2   9  -4    1.30    4.80
  -2  -9   4   -6.40   16.40
  -2   9  -4    3.40    4.50
  -2   9  -4    2.70    3.60
  -2   9  -4    1.10    3.70
  -2   9  -4    0.30    4.20
   2  -9  -4  -13.30   13.90
  -2   9  -4    3.80    5.20
   2 -10   4   39.30   30.70
   2  10  -4   45.20    7.10
   2  10  -4   44.20    6.70
   2  10  -4   38.30    8.00
  -2  10   4   38.20    6.70
   2  10  -4   43.80    8.00
  -2 -10  -4   45.50    6.80
  -2 -10   4   22.70   27.50
   2 -10  -4    4.70   16.70
   2 -11   4   60.79   40.50
  -2 -11  -4   17.30    4.90
   2  11  -4   18.10    6.60
  -2  11   4   22.90    6.10
   2  11  -4   17.30    7.80
  -2 -11  -4    4.60   26.40
   2  11  -4   17.90    6.00
   2  11  -4   13.50    6.30
   2  11  -4   16.50    7.00
  -2  11  -4   27.30    7.90
  -2  11  -4   22.50    6.00
   2 -11  -4   21.20    4.70
  -2  11  -4   21.90    6.90
  -2  11  -4   17.70    8.80
  -2 -11   4  -40.80   30.60
   2  11   4   25.40    5.60
  -2  11  -4   18.30    7.60
  -2  11  -4   24.60    7.20
  -2  11  -4   23.80    7.70
  -2  12   4   52.09   13.00
   2 -12  -4   19.20    6.30
  -2  12  -4   21.70    6.90
  -2  12  -4   23.70    6.90
  -2  12  -4   18.70    7.40
   2  12   4   23.00    5.80
  -2  12  -4   12.00    8.10
  -2  12  -4   20.90    8.60
   2  12   4   10.70    6.20
  -2  12  -4   22.50    8.50
   2  13  -4   16.60    5.80
   2  13  -4   16.50    7.50
  -2  13   4    9.30    7.20
   2  13  -4   10.90    6.40
  -2  13   4   26.40    7.10
  -2  13   4   17.40   10.00
   2  13  -4   14.00    7.40
  -2  13  -4    9.40    6.40
   2  13   4    2.30    6.60
  -2  13  -4    3.80    5.70
  -2  13  -4    2.60    6.90
  -2  13  -4    3.20    5.60
  -2  13  -4    3.40    8.10
  -2 -14  -4   14.50    4.40
   2  14  -4   10.30    7.50
  -2  14   4   12.40    5.60
   2  14  -4   11.20    7.20
  -2  14   4    6.60    5.40
   2  14  -4   14.00    6.30
   2  14  -4    7.70    5.20
  -2  14  -4    7.70    5.70
   2  14   4    7.70    6.60
  -2  14  -4    2.50    6.60
  -2  14  -4    6.40    7.90
  -2  14  -4    4.10    5.80
  -2 -15  -4   21.30    4.30
   2  15  -4   17.30    6.20
  -2  15   4   28.60    6.10
   2  15  -4   28.70    7.50
   2  15  -4   17.00    5.90
  -2  15  -4   28.10    7.20
   2  15   4   16.90    5.50
  -2  15  -4   26.20    7.70
  -2  15  -4   18.80    5.80
   2  16  -4   -1.00    4.10
   2  16  -4    0.50    4.10
   2  16  -4    1.80    4.00
  -2  16   4    2.50    3.90
  -2  16  -4    0.90    3.60
  -2  16  -4   -0.70    4.80
  -2  16  -4   -0.10    4.10
   2  16   4   -0.70    4.00
  -2  17   4    0.80    3.10
   2  17  -4    0.10    3.20
   2  17   4    1.20    2.70
  -2   0   5   13.90    7.50
   2   0   5   19.30    7.80
   2   0  -5   21.60   10.80
  -2   0  -5   10.00    4.40
  -2  -1  -5  189.98   23.70
  -2   1   5  175.78   26.00
   2  -1   5  181.68   25.30
   2  -1  -5  201.28   32.30
  -2  -1   5  230.48   27.60
  -2   1  -5  208.58   18.70
  -2   1  -5  216.28   19.50
   2  -2   5   59.59   14.40
   2   2  -5   56.59    9.20
   2   2  -5   61.89    6.40
  -2  -2  -5   68.69   13.90
   2   2  -5   69.59    6.60
   2  -2  -5   85.89   14.70
  -2  -2   5   93.19   16.50
   2  -2  -5   56.99   17.00
   2  -3   5  177.18   26.50
  -2  -3  -5  166.98   26.90
   2  -3  -5  201.78   34.10
  -2  -3   5  210.18   29.20
  -2   3  -5  231.18   19.30
   2  -3  -5  221.68   29.00
  -2  -4  -5  185.48   28.40
   2  -4   5  196.28   28.30
   2  -4  -5  169.58   31.70
  -2  -4   5  206.78   29.80
   2  -4  -5  195.18   29.00
  -2   4  -5  189.08   17.70
  -2  -5  -5  162.48   26.20
  -2  -5   5  121.99   23.60
   2  -5  -5   93.49   22.10
  -2   5  -5   95.09   10.30
   2  -5  -5   78.79   24.50
   2  -6   5  451.85   54.49
  -2  -6  -5  452.15   55.89
  -2  -6   5  445.46   56.19
   2  -6  -5  510.05   57.59
  -2   6  -5  479.15   40.20
  -2  -6   5  357.26   51.89
  -2  -7  -5   25.70   16.90
   2  -7  -5   64.69   20.20
  -2  -7   5   47.60   19.20
   2  -8   5  187.08   37.60
   2   8  -5  143.69   14.80
   2   8  -5  144.89   14.80
   2   8  -5  141.39   13.40
  -2  -8  -5  208.98   37.10
  -2   8  -5  101.89   16.30
  -2   8  -5  124.09   15.40
  -2   8  -5  118.49   14.50
  -2   8  -5  149.59   13.90
   2  -8  -5  149.29   34.50
  -2   8  -5  130.89   15.00
   2   9  -5    1.10    4.90
   2   9  -5   -0.10    3.40
  -2   9   5   -7.50    3.60
   2   9  -5   -0.30    5.00
  -2  -9  -5   -0.70    3.30
   2   9  -5    3.40    3.30
  -2  -9  -5   -3.80   15.10
   2  -9   5    3.80   19.10
  -2   9  -5    3.90    5.50
   2  -9  -5   13.30   19.10
  -2   9  -5    8.70    4.40
  -2   9  -5    6.50    5.30
  -2   9  -5   16.00    6.10
   2  -9  -5    8.10    3.60
  -2   9  -5   14.80    4.90
  -2  -9   5   -1.20   20.20
  -2   9  -5   10.80    4.90
  -2   9  -5    6.90    5.20
   2  10  -5  109.89   12.70
   2 -10   5   55.59   35.70
   2  10  -5  105.59   11.20
  -2 -10  -5   92.59   36.70
  -2 -10  -5  100.99   10.70
   2  10  -5  101.69   12.90
  -2  10   5   94.79   11.10
   2  10  -5   94.59   10.80
  -2  10  -5   79.29   10.70
  -2  10  -5   87.19   10.90
  -2  10  -5   79.89   12.40
   2 -10  -5   69.09   36.40
  -2  10  -5   84.19   12.30
  -2  10  -5   72.89   11.90
  -2  10  -5   74.99   12.60
  -2  10  -5   77.69   11.10
  -2  10  -5   82.79   12.20
   2 -10  -5   78.19   10.00
   2  11  -5   18.20    5.20
  -2  11   5   13.30    7.90
   2  11  -5   24.00    7.40
  -2 -11  -5   22.50    5.30
   2  11  -5   15.50    7.10
   2  11  -5   19.10    6.60
   2  11  -5   27.90    6.10
  -2  11  -5    8.10    6.40
  -2  11  -5   13.30    5.60
  -2  11  -5    9.20    5.00
  -2  11  -5   13.50    7.50
   2 -11  -5   14.30    4.70
  -2  11  -5   13.20    6.50
  -2  11  -5   19.30    7.30
  -2  11  -5    8.70    7.00
  -2  12   5  203.38   22.00
   2  12  -5  251.07   23.30
  -2 -12  -5  231.48   20.30
   2  12  -5  218.58   20.80
   2  12  -5  219.58   21.90
   2  12  -5  190.88   22.50
   2  12  -5  224.68   21.10
   2  12   5  175.58   20.60
  -2  12  -5  218.48   23.00
  -2  12  -5  189.68   20.80
  -2  12  -5  197.58   20.80
  -2  12  -5  180.48   22.60
   2 -12  -5  197.68   19.80
  -2  12  -5  180.68   21.60
  -2  13   5    2.20    5.80
   2  13  -5    3.50    8.30
   2  13  -5   11.50    7.40
  -2  13   5    5.70    7.10
  -2 -13  -5    5.20    4.40
   2  13  -5    8.50    5.20
   2  13  -5    7.10    7.10
  -2  13  -5    1.20    6.40
  -2  13  -5    3.90    8.10
  -2  13  -5    4.20    5.10
   2 -13  -5    1.80    3.40
  -2  13  -5   -0.40    6.80
  -2  13  -5   -0.30   11.20
  -2  14   5   70.09   10.50
   2  14  -5   75.49   13.00
   2  14  -5   79.39   11.90
   2  14  -5   76.39   10.50
   2  14  -5   75.39   12.60
  -2 -14  -5   78.19    9.40
  -2  14   5   66.99   10.40
  -2  14  -5   75.79   13.30
  -2  14  -5   64.39   11.20
  -2  14  -5   60.99    9.50
   2  14   5   65.89   11.00
   2  15  -5    7.70    4.00
   2  15  -5    5.90    8.00
  -2  15   5    7.40    4.70
  -2 -15  -5    2.20    3.00
   2  15  -5    0.50    4.80
  -2  15  -5    6.30    6.10
  -2  15  -5    3.20    4.90
  -2  15  -5    3.00    6.00
   2  15   5    4.90    4.40
  -2  15  -5    0.70    4.00
  -2  16   5   35.20    5.50
   2  16  -5   40.30    7.10
   2  16  -5   38.80    6.10
  -2  16  -5   23.70    6.00
  -2  16  -5   19.70    4.20
   2  16   5   25.00    4.70
  -2  16  -5   28.00    6.00
   2  17  -5    1.00    2.60
  -2  17   5   -0.30    2.10
  -2  17  -5    1.70    2.90
   2  17   5    1.50    2.20
   2   0  -6  126.29   17.50
   2   0   6  134.39   21.30
  -2   0   6  126.19   21.90
  -2   0  -6  122.19   16.30
  -2  -1  -6    5.30    6.10
   2  -1   6   10.60    7.90
   2   1  -6   13.40    6.00
  -2   1   6   15.80    9.70
  -2  -1   6   14.40    9.10
  -2   1  -6   13.70    3.90
   2  -1  -6    8.60    6.60
   2   2  -6  386.86   34.60
   2  -2   6  404.56   45.40
   2   2  -6  395.66   36.20
  -2  -2  -6  403.96   44.00
  -2  -3  -6  411.36   48.30
   2  -3   6  417.46   53.29
   2  -3  -6  434.06   49.30
  -2   3  -6  447.96   38.30
   2  -3  -6  353.66   54.59
  -2  -3   6  477.65   51.39
  -2  -4  -6  748.13   78.89
   2  -4   6  720.53   77.69
  -2  -4   6  733.23   79.59
  -2   4  -6  762.72   65.49
   2  -4  -6  785.32   79.59
  -2  -5  -6   34.50   15.70
   2  -5   6   44.20   16.70
   2  -5  -6   42.10   15.90
  -2   5  -6   41.90    5.50
  -2  -5   6   59.29   19.00
   2  -6   6  478.35   58.99
  -2  -6  -6  446.66   60.19
  -2  -6   6  510.95   62.39
   2  -6  -6  507.05   61.99
   2   7  -6  142.29   15.60
   2  -7   6  205.58   31.60
  -2  -7  -6  180.98   37.10
   2  -7  -6  134.19   31.30
  -2  -7   6  161.08   34.30
  -2   7  -6  161.08   16.70
  -2   7  -6  139.89   14.80
  -2   7  -6  148.39   16.50
  -2   7  -6  138.29   15.10
  -2  -8   6  191.88   41.20
  -2   8  -6  194.88   18.70
  -2   8  -6  192.88   17.90
  -2   8  -6  206.78   19.50
  -2   8  -6  186.58   18.10
  -2   8  -6  193.08   19.10
   2  -8  -6  151.28   36.50
   2  -8  -6  149.29   17.80
  -2  -9  -6   41.30   24.90
   2   9  -6   27.40    4.80
   2   9  -6   28.70    6.70
   2  -9   6   46.60   25.30
  -2  -9  -6   25.20    5.10
   2   9  -6   16.90    5.80
  -2   9  -6   12.80    6.60
   2  -9  -6   -8.10   14.60
   2  -9  -6    4.40    3.80
  -2   9  -6    4.30    5.40
  -2   9  -6   12.50    4.70
  -2  -9   6    4.80   20.70
  -2   9  -6    4.90    3.90
  -2   9  -6    7.60    5.00
  -2   9  -6    4.30    5.50
   2 -10   6  143.59   43.60
  -2 -10  -6   58.69   32.10
  -2 -10  -6   91.69   18.10
   2 -10  -6  120.29   37.60
   2 -10  -6  135.09   14.70
  -2  10  -6  153.58   16.20
  -2 -10   6  144.39   41.80
  -2  10  -6  140.49   14.90
  -2  10  -6  173.88   16.80
  -2  10  -6  144.89   17.30
  -2  10  -6  170.58   17.60
  -2  10  -6  145.89   15.10
  -2 -11  -6   -2.00    6.00
   2  11  -6    5.50    9.50
   2  11  -6    1.10    4.10
   2  11  -6    8.60    9.30
   2 -11  -6    6.70    4.30
  -2  11  -6   12.00   10.50
  -2  11  -6    0.90    4.20
  -2  12  -6   84.29   13.80
   2  12   6   64.59   10.90
  -2  12  -6   85.69   14.20
  -2  12  -6   70.69   10.80
   2 -12  -6   78.89   10.00
  -2  12  -6   87.19   12.50
  -2  12  -6   89.69   12.10
   2  13  -6   26.80    5.90
  -2  13   6   33.50    7.00
  -2 -13  -6   29.90    5.90
   2  13  -6   26.20    6.90
   2  13  -6   24.10    7.70
   2  13  -6   28.80    8.50
  -2  13   6   28.30    7.10
   2 -13  -6   18.80    4.80
  -2  13  -6   23.80    6.90
  -2  13  -6   26.90    6.30
  -2  13  -6   32.10    7.20
  -2  13  -6   22.90    8.80
  -2  13  -6   17.70    7.90
  -2  14   6    8.70    5.10
   2  14  -6    6.30    6.20
   2  14  -6   19.30    7.10
  -2  14   6   10.60    5.10
   2  14  -6   12.90    6.00
  -2 -14  -6    9.70    4.70
   2  14  -6   13.70    4.60
  -2  14  -6   13.10    5.60
   2 -14  -6   11.40    3.90
  -2  14  -6   20.00    7.90
  -2  14  -6   14.00    7.20
  -2  14  -6    6.30    5.30
   2  14   6   17.70    5.70
  -2  15   6   21.50    5.00
   2  15  -6   13.90    6.00
  -2 -15  -6   19.70    4.00
   2  15  -6    9.30    6.60
  -2  15  -6   36.40    7.70
  -2  15  -6   17.70    5.00
   2  15   6   24.50    4.90
  -2  15  -6   33.80    7.40
  -2  15  -6   30.00    6.70
  -2  16   6    1.70    2.90
   2  16  -6    4.70    4.30
   2  16  -6    1.50    3.80
  -2  16  -6   -0.20    3.60
  -2  16  -6    4.40    4.00
   2  16   6    0.20    2.70
   2   0   7  439.56   47.90
   2   0  -7  389.76   41.60
  -2   0  -7  367.56   39.20
  -2   0   7  391.46   47.10
   2   1  -7  568.14   50.69
  -2   1   7  536.45   59.59
  -2  -1  -7  542.95   54.09
   2  -1   7  570.04   59.09
   2  -1  -7  514.85   54.79
  -2  -1   7  511.25   58.49
  -2   1  -7  449.56   48.10
  -2  -2  -7   74.39   17.10
   2   2  -7   94.39    9.10
   2  -2   7  119.09   21.60
  -2   2  -7   84.29   10.50
  -2  -2   7   90.89   22.60
   2  -2  -7  100.79   18.60
   2  -3   7  275.97   38.80
  -2  -3  -7  263.07   38.40
  -2   3  -7  296.37   27.10
   2  -3  -7  330.07   40.00
  -2  -3   7  301.67   40.90
  -2  -4  -7  100.69   24.50
   2  -4   7  121.49   24.80
  -2  -4   7  146.09   28.10
   2  -4  -7  158.48   28.40
  -2   4  -7  139.09   13.10
   2  -5  -7  275.17   43.90
  -2   5  -7  310.87   27.40
  -2  -5   7  296.87   44.20
  -2  -6  -7  188.38   17.20
  -2  -6  -7  239.18   40.00
   2  -6   7  200.68   34.50
  -2  -6   7  221.78   37.50
   2  -6  -7  189.48   34.80
   2  -6  -7  155.58   16.80
  -2   6  -7  157.08   16.80
   2  -7   7  119.19   28.70
  -2  -7  -7   87.39   28.70
   2   7  -7   80.59    9.80
   2   7  -7   83.29   14.00
  -2  -7  -7   86.89   10.50
   2  -7  -7  161.18   35.50
  -2   7  -7  111.89   16.30
  -2  -7   7  139.89   33.50
   2   8  -7  233.38   26.20
  -2  -8  -7  258.57   25.50
   2   8  -7  234.48   24.80
  -2  -8  -7  257.77   48.80
   2  -8   7  282.87   53.49
  -2   8  -7  275.87   26.80
  -2   8  -7  279.97   26.20
   2   8   7  309.17   25.40
  -2  -8   7  313.17   54.29
   2  -8  -7  366.06   52.29
  -2   8  -7  286.17   25.30
   2  -9   7   40.90   27.90
  -2  -9  -7   30.60   31.20
   2   9  -7   69.29   12.30
  -2  -9  -7   73.99   10.80
   2   9  -7   80.49   10.20
  -2   9  -7   87.99   13.20
  -2   9  -7   84.49   10.50
   2  -9  -7   89.19   10.60
  -2   9  -7   82.39   11.70
   2  -9  -7   77.49   30.50
  -2   9  -7   92.69   10.60
  -2  -9   7  109.49   47.70
   2  10  -7  103.99   10.90
   2  10  -7  110.29   13.60
  -2  10  -7   68.59   11.30
  -2  10  -7   63.69   11.30
   2 -10  -7   79.19   10.60
  -2  10  -7   91.79   13.30
  -2  10  -7   66.49   11.60
  -2  10  -7   82.89   12.60
  -2  10  -7   76.59   11.00
  -2 -11  -7   31.10    6.70
   2  11  -7   21.00    7.80
   2  11  -7   32.90    8.70
   2  11  -7   18.50    7.20
   2  11  -7   30.20    6.70
   2 -11  -7   50.99    8.00
  -2  11  -7   46.50    7.50
  -2  11  -7   37.20    7.80
  -2  11  -7   49.70    9.80
  -2  11  -7   34.90    6.10
  -2  11  -7   43.40    9.10
   2  12  -7  103.19   18.70
  -2 -12  -7  128.39   14.60
  -2  12   7  114.59   14.80
   2  12  -7  127.19   15.00
   2  12  -7   92.29   16.90
   2  12  -7  181.58   24.10
  -2  12  -7  165.38   14.70
  -2  12  -7  173.98   20.50
   2  13  -7   13.20    6.80
   2  13  -7   14.80    7.00
   2  13  -7   17.60    7.00
  -2  13   7    9.60    4.60
  -2  13   7    9.10    5.80
  -2 -13  -7   12.00    4.60
  -2  13  -7   -1.10    5.10
  -2  13  -7   -0.70    4.60
  -2  13  -7   -1.30    7.20
  -2  13  -7    3.20    5.80
   2 -13  -7    3.80    4.20
  -2  13  -7    0.00    6.70
   2  14  -7   30.90    6.70
   2  14  -7   22.70    8.90
  -2 -14  -7   31.40    5.10
  -2  14   7   37.20    5.70
   2  14  -7   23.70    6.70
  -2  14   7   23.10    5.40
  -2  14  -7   12.40    7.00
   2 -14  -7   21.30    4.50
  -2  14  -7   18.60    7.40
  -2  14  -7   18.80    6.20
   2  14   7   17.00    5.20
  -2  15   7   13.50    3.80
   2  15  -7    9.40    4.70
   2  15  -7   12.90    5.10
   2  15   7    9.60    3.80
  -2  15  -7    6.50    4.40
  -2  15  -7   12.50    5.80
  -2  15  -7   11.50    5.40
   2 -15  -7   14.40    2.90
  -2  16   7   24.80    4.20
   2  16  -7   36.90    5.70
   2  16  -7   32.50    5.40
   2  16   7   32.60    4.60
  -2  16  -7   41.30    6.60
  -2  16  -7   47.20    6.40
  -2   0   8 1260.67  122.29
  -2   0  -8 1138.19  109.59
   2   0  -8 1232.48  113.19
   2   0   8 1273.17  121.29
   2   1  -8  114.79   18.00
   2   1  -8  120.89   13.00
   2   1  -8  127.29   18.00
  -2  -1  -8  143.89   20.30
   2  -1   8  129.59   26.60
  -2  -1   8  104.89   25.80
   2  -1  -8  112.19   20.80
  -2   1  -8  102.89   13.70
  -2  -2  -8  117.49   23.20
   2   2  -8  118.99   11.60
   2  -2   8   98.19   24.50
  -2  -2   8  205.58   37.40
  -2  -3  -8   43.30   14.70
  -2   3  -8   39.30    6.30
   2  -3  -8   42.50   15.00
  -2  -3   8   26.80   16.70
  -2  -4  -8  479.35   55.89
   2  -4   8  457.35   55.49
  -2  -4  -8  420.76   37.70
  -2  -4   8  366.86   52.99
   2  -4  -8  355.66   57.19
  -2  -5  -8  105.99   26.50
  -2  -5  -8   84.89   10.00
  -2   5   8   93.69   10.40
   2  -5   8   90.19   25.50
  -2  -5   8  115.89   37.40
   2   5   8   81.99   10.60
   2  -5  -8   82.39    9.90
   2  -5  -8   70.39   21.50
   2   6   8  118.19   12.90
  -2  -6   8  131.89   32.40
   2  -6  -8  102.79   11.70
  -2   6  -8   99.39   11.70
   2  -6  -8  117.49   29.50
  -2   6  -8  101.49   12.00
  -2  -7  -8   78.39   29.60
   2  -7   8    5.00   18.00
   2   7  -8   49.99    6.60
  -2  -7  -8   56.89    8.10
  -2   7  -8   25.10    6.30
  -2   7  -8   28.20    6.00
  -2  -7   8   33.20    7.10
   2  -7  -8   43.40    6.80
  -2  -7   8   34.80   21.70
   2   7   8   36.70    6.60
   2  -7  -8   37.90   22.90
  -2  -8  -8   37.80    7.60
  -2  -8  -8   14.50   22.90
   2   8  -8   52.19    9.50
   2   8  -8   42.20    6.80
   2  -8   8   17.70   25.10
   2  -8  -8   19.50   28.50
  -2  -8   8   52.99    8.60
  -2   8  -8   52.89    8.60
   2  -8  -8   51.99    8.50
  -2  -8   8   77.69   35.10
  -2   8  -8   57.89   10.10
  -2   8  -8   63.49    8.50
   2   8   8   52.39    8.10
  -2  -9  -8   28.80    7.00
   2   9  -8   31.10    8.60
   2   9  -8   26.90    5.90
  -2   9  -8   44.90    6.80
  -2   9  -8   56.89    9.00
  -2   9  -8   52.29    9.30
  -2 -10  -8    9.70    5.30
   2  10  -8    8.60    4.60
   2  10  -8   10.50    7.10
   2  10  -8    9.00    6.80
  -2  10  -8    6.50    4.90
  -2  10  -8    4.80    7.00
  -2  10  -8    8.70    6.50
  -2  10  -8    8.60    7.30
   2 -10  -8    1.20    4.40
  -2 -11  -8   59.69    9.90
   2  11  -8   57.19    8.20
   2  11  -8   42.00    9.20
   2  11  -8   61.29   10.70
  -2  11   8   51.99    8.70
   2  11  -8   43.00    8.60
  -2  11  -8   41.50    8.30
   2 -11  -8   55.99    8.90
  -2  11  -8   49.10    7.90
  -2  11  -8   49.40   10.00
  -2  11  -8   62.99   12.30
   2  12  -8   11.90    7.00
  -2 -12  -8   10.70    4.90
   2  12  -8   10.60    7.60
   2  12  -8   10.40    6.10
  -2  12   8    8.50    4.60
  -2  12  -8    1.90    6.00
  -2  12  -8    2.50    6.70
  -2  12  -8   -2.40    6.50
  -2  12  -8    0.30    5.00
   2 -12  -8    3.30    4.20
   2  13  -8   11.30    6.10
   2  13  -8   10.00    6.20
  -2  13   8    7.40    5.90
  -2 -13  -8   12.20    4.60
   2  13  -8    8.40    6.80
  -2  13   8    4.40    4.00
   2  13   8    1.60    4.30
  -2  13  -8    6.50    6.70
   2 -13  -8    1.60    3.80
  -2  13  -8   -1.10    6.00
  -2  13  -8    4.60    5.70
  -2 -14  -8    2.70    3.50
   2  14  -8    1.70    4.80
   2  14  -8   -4.80    5.30
  -2  14   8    0.70    3.10
   2  14  -8    2.30    5.70
  -2  14   8    2.10    4.00
   2 -14  -8    5.10    3.20
  -2  14  -8   10.00    5.70
  -2  14  -8    6.00    7.60
   2  14   8    2.50    3.50
   2  15  -8    2.60    4.30
  -2  15   8    3.70    2.40
  -2 -15  -8    1.40    2.30
   2  15  -8    4.30    4.40
   2  15   8    2.20    3.50
   2 -15  -8   -0.20    2.70
  -2  15  -8    5.10    3.90
  -2  15  -8    2.10    4.20
   2  16  -8    4.60    3.10
  -2  16  -8    4.70    3.00
  -2   0  -9    8.80    5.00
  -2   0   9    8.30    5.40
   2   0  -9    1.70    9.00
  -2   0   9   13.70   12.40
  -2   1   9  379.66   34.60
   2   1  -9  435.76   36.80
  -2  -1  -9  398.36   43.50
   2  -1   9  445.26   52.89
  -2  -1   9  405.66   52.09
   2   1   9  326.37   34.40
  -2   1  -9  356.26   36.10
   2  -1  -9  375.06   44.20
   2  -1  -9  354.16   34.30
  -2   2  -9   48.90    8.30
  -2  -2   9   78.99   24.00
   2  -2  -9   43.40    7.20
  -2  -2   9   45.90   11.30
   2  -2  -9   31.40   14.30
   2   2   9   43.80    7.70
   2  -3   9  210.38   34.00
  -2  -3  -9  163.08   31.30
  -2   3   9  141.39   17.50
   2   3   9  188.68   22.00
   2  -3  -9  206.78   34.10
  -2  -3   9  194.78   17.90
   2  -4   9  156.88   35.40
  -2  -4  -9  129.99   31.20
  -2   4   9  146.99   17.50
  -2  -4  -9  147.89   17.20
   2  -4  -9  189.68   17.40
   2   4   9  192.38   18.00
  -2  -4   9  230.08   37.90
   2  -4  -9  214.28   35.50
  -2  -4   9  194.48   17.80
   2   5  -9  119.69   13.80
  -2  -5  -9  114.59   12.40
  -2  -5  -9  147.39   31.90
   2  -5   9  114.09   12.40
  -2   5   9  125.79   13.00
  -2  -5   9  109.29   28.30
   2   5   9  100.19   12.90
   2  -5  -9   92.49   12.10
  -2   5  -9   91.29   14.30
   2  -5  -9  108.39   31.10
   2  -6   9  119.89   31.50
  -2   6   9  107.49   13.00
  -2  -6  -9   98.09   13.10
  -2  -6  -9   78.99   29.40
   2   6  -9   86.69   11.60
  -2  -6   9  128.29   34.00
  -2   6  -9  128.39   12.50
   2   6   9  146.39   13.90
   2  -6  -9  146.59   35.60
  -2  -6   9  143.69   13.70
  -2   6  -9  107.19   12.80
   2  -7   9   68.39   28.90
  -2   7   9   33.10    6.30
  -2  -7  -9   33.50    7.30
  -2  -7  -9   -2.90   22.30
   2   7  -9   24.50    5.40
   2  -7  -9   54.29   27.40
  -2  -7   9   34.80    7.00
   2  -7  -9   37.30    6.70
  -2   7  -9   35.00    6.90
  -2   7  -9   40.70    6.50
   2   7   9   43.20    7.00
   2   8  -9   78.99   12.10
   2   8  -9   77.19   13.10
   2  -8   9   80.39   51.89
  -2  -8  -9   84.99   11.40
  -2   8  -9   84.29   13.60
   2  -8  -9   91.39   11.10
  -2   8  -9   72.49   11.70
  -2   8  -9   87.39   10.90
   2   9  -9  100.49   14.40
  -2  -9  -9  118.29   12.60
  -2  -9   9  110.99   17.30
   2  -9  -9   93.79   12.40
  -2   9  -9   92.39   13.80
  -2   9  -9   88.49   12.40
  -2   9  -9   84.69   15.00
  -2 -10  -9  180.68   18.80
   2  10  -9  198.68   21.00
   2  10  -9  162.78   17.70
  -2  10   9  156.08   17.30
   2  10  -9  147.29   19.80
  -2  10  -9  197.68   19.60
  -2  10  -9  206.78   18.40
  -2  10  -9  183.18   20.80
  -2  11   9   66.59    9.30
   2  11  -9   49.30    9.80
   2  11  -9   65.89   10.30
  -2 -11  -9   82.69   10.90
   2  11  -9   57.99   10.50
   2  11  -9   80.29   13.10
   2 -11  -9   82.29   10.70
  -2  11  -9   88.59   13.50
  -2  11  -9   87.79   10.90
  -2  11  -9   97.49   14.00
  -2  11  -9   93.39   12.20
   2  12  -9   73.29   13.10
  -2  12   9   78.59   10.20
   2  12  -9   95.69   14.30
  -2 -12  -9   87.59   11.30
  -2  12  -9   91.69   12.50
  -2  12  -9   78.39   13.80
   2 -12  -9   92.99   10.90
  -2  12  -9  105.49   14.40
   2  12   9   84.39   10.60
  -2  12  -9   94.09   11.70
   2  13  -9   21.00    7.40
  -2  13   9    9.20    4.80
   2  13  -9   15.30    6.10
  -2  13   9   17.10    4.10
  -2 -13  -9   19.00    8.70
   2  13  -9   16.80    6.10
  -2  13  -9   27.00    7.50
  -2  13  -9   33.20    8.10
   2  13   9   24.20    4.70
   2 -13  -9   32.80    5.20
  -2  13  -9   26.40    6.20
   2  14  -9   18.70    5.10
  -2  14   9   19.60    3.70
   2  14  -9   19.20    5.60
  -2 -14  -9   29.30    4.60
   2  14   9   23.60    4.70
   2 -14  -9   33.50    5.00
  -2  14  -9   33.20    7.20
  -2  14  -9   29.50    5.70
  -2  14  -9   21.90    5.90
   2  15  -9    2.90    3.60
  -2 -15  -9    3.60    3.10
   2  15  -9    3.40    4.30
  -2  15  -9   -0.40    3.70
   2   0  10  507.45   45.70
  -2   0  10  525.95   45.70
  -2   0 -10  508.15   48.10
   2   0 -10  505.45   44.90
   2   0 -10  463.75   47.10
  -2  -1 -10   59.09   12.50
   2  -1  10   58.69    9.30
  -2  -1 -10   51.19    8.10
  -2   1  10   59.09    9.50
  -2  -1  10   55.89    8.80
   2  -1 -10   31.50   17.30
   2  -1 -10   45.90    7.80
  -2   1 -10   41.00    6.90
  -2  -1  10    8.00   17.90
   2   1  10   66.69    9.70
  -2   1 -10   52.99    9.60
   2  -2  10  170.68   17.80
   2  -2  10  207.88   35.10
  -2  -2 -10  167.18   32.70
  -2  -2 -10  163.88   17.10
  -2   2  10  157.08   17.80
   2   2 -10  150.78   16.20
   2  -2 -10  189.18   35.20
  -2  -2  10  205.08   37.50
  -2  -2  10  169.78   17.80
   2  -2 -10  168.88   17.10
   2   2  10  175.58   18.10
  -2   3  10  120.89   13.90
   2   3 -10   91.29   11.80
   2  -3  10   89.99   29.20
  -2  -3 -10   85.59   24.30
   2  -3  10  116.19   13.40
  -2  -3 -10  106.49   13.10
   2  -3 -10  109.09   27.50
  -2  -3  10  146.29   36.10
   2   3  10  147.69   14.20
   2  -3 -10  138.69   13.40
  -2  -3  10  130.39   14.20
  -2  -4 -10   42.60    7.40
   2  -4  10   83.29   26.60
   2  -4  10   50.29    8.40
  -2   4  10   46.00    8.10
  -2  -4 -10    5.40   19.10
  -2  -4  10   39.70    7.80
   2  -4 -10   36.20   21.50
   2  -4 -10   43.80    7.50
  -2  -4  10   46.30   23.80
   2   4  10   36.80    7.80
  -2  -5 -10   84.39   10.40
  -2   5  10   87.39   10.90
  -2  -5 -10   76.49   28.00
   2  -5  10   79.49   10.50
   2  -5  10  141.89   35.80
   2  -5 -10   59.39    9.70
  -2   5 -10   61.29    9.00
  -2  -5  10   70.39   10.90
   2  -5 -10   55.59   24.30
  -2  -5  10   65.49   27.00
   2   5  10   67.09   10.20
  -2   5 -10   45.70   10.10
   2  -6  10  225.98   49.70
  -2   6  10  296.67   24.10
   2  -6  10  261.07   24.20
  -2  -6 -10  266.37   24.00
   2   6 -10  259.47   22.70
  -2  -6  10  318.67   53.39
  -2   6 -10  220.58   22.90
   2  -6 -10  219.98   23.70
  -2   6 -10  203.58   23.20
  -2  -6  10  219.08   24.10
   2   7 -10   74.49    9.30
  -2  -7 -10   68.89   10.40
  -2   7  10   75.69    9.90
   2  -7  10   67.09   11.20
  -2   7 -10   51.49    8.90
   2   7  10   59.59   10.10
  -2   7 -10   67.39    8.90
   2  -7 -10   66.79   10.20
  -2  -7  10   65.89   10.70
  -2  -8 -10   47.50    7.70
   2   8 -10   44.10    9.10
  -2   8 -10   40.60    9.80
   2  -8 -10   46.20    7.60
  -2   8 -10   33.80    7.30
  -2   8 -10   34.80    6.60
   2   9 -10   87.69   11.40
  -2  -9 -10   79.69   12.90
   2   9 -10   92.59   14.80
  -2   9 -10  125.29   15.80
   2  -9 -10  106.79   13.00
  -2   9 -10  115.09   12.40
  -2   9 -10  121.09   13.60
  -2  -9  10  103.79   12.90
  -2 -10 -10   76.69   11.80
   2  10 -10   96.89   14.60
   2  10 -10   79.09   10.30
   2  10 -10   88.39   13.00
   2  10 -10   79.19   13.40
  -2  10 -10   93.79   14.60
  -2  10 -10   77.19   12.00
   2 -10 -10   87.89   11.60
  -2  10 -10   99.29   14.80
  -2 -10  10   70.29   11.90
  -2  10 -10   95.39   11.20
  -2 -11 -10    6.40    5.40
   2  11 -10    4.00    5.90
   2  11 -10    6.40    7.30
   2  11 -10    6.80    6.60
  -2  11  10    1.70    4.10
  -2  11 -10    3.20    7.30
   2  11  10    3.80    3.90
   2 -11 -10    5.40    4.80
  -2  11 -10    4.30    5.30
  -2  11 -10    6.80    7.10
  -2  11 -10    5.50    4.60
   2  12 -10   -0.90    5.00
  -2 -12 -10    1.80    4.60
   2  12 -10   -1.90    5.50
   2  12  10   13.30    3.70
  -2  12 -10   14.30    7.40
  -2  12 -10   21.60    7.20
  -2  12 -10   19.70    5.70
  -2  12 -10   18.10    7.10
   2 -12 -10    9.60    4.20
  -2 -13 -10   -1.10    3.40
   2  13 -10    1.80    5.30
  -2  13  10   -0.90    4.10
   2  13 -10    3.70    4.50
   2  13 -10    0.80    4.30
  -2  13 -10   -0.70    5.40
  -2  13 -10   -1.40    3.70
  -2  13 -10    0.70    5.00
   2 -13 -10    1.70    3.40
   2  13  10    0.50    2.30
   2  14 -10   -1.20    4.00
   2  14 -10    0.80    3.60
  -2  14 -10    1.50    3.30
  -2  14 -10    1.10    3.80
   2 -14 -10    1.30    2.30
  -2  14 -10    2.70    3.80
  -2   0  11    6.60    6.20
  -2   0 -11   14.10    5.10
   2   0 -11   13.00    5.30
   2   0  11   13.90    6.40
  -2   0 -11   11.80    7.20
  -2   1  11  290.17   23.10
   2   1  11  204.08   22.20
   2  -1 -11  213.88   25.40
  -2  -1  11  199.48   21.90
  -2   1 -11  187.68   20.30
   2  -1 -11  209.18   21.30
   2   2 -11   10.70    4.30
  -2   2  11    8.30    6.20
  -2  -2 -11    9.70    5.30
   2  -2  11   11.50    6.50
   2   2  11   12.60    6.30
  -2  -2  11   10.20   18.80
   2  -2 -11   14.60    5.40
  -2  -2  11   13.30    6.50
  -2  -3 -11  155.88   17.20
   2  -3  11  146.79   40.60
   2  -3  11  149.59   18.00
  -2   3  11  156.48   17.90
   2  -3 -11  175.78   17.60
  -2  -3  11  161.98   18.30
   2   3  11  171.58   18.90
  -2   4  11   26.30    7.20
   2  -4  11   24.80    7.40
   2  -4  11   34.20   23.90
  -2  -4 -11   25.60    6.80
   2  -4 -11   41.20    7.50
  -2  -4  11   52.89   29.10
  -2   4 -11   27.20    5.60
   2   4  11   44.80    8.30
  -2   5  11   99.79   14.20
  -2  -5 -11  107.89   14.10
   2  -5  11   92.19   14.10
   2  -5 -11  113.39   44.30
   2  -5 -11  128.99   14.10
  -2  -5  11  128.49   15.10
   2   5  11  137.29   14.90
  -2   5 -11  122.29   13.00
  -2   6  11   75.19   11.70
   2  -6  11   75.19   12.10
  -2  -6  11  103.19   13.20
  -2   6 -11   88.99   10.90
   2   6  11   96.29   13.60
   2  -7  11  135.29   14.10
   2   7 -11  109.29   12.90
  -2  -7 -11  141.39   14.40
   2   7  11   96.89   13.30
  -2   7 -11   90.19   12.80
  -2   7 -11   94.69   12.30
  -2  -7  11  103.89   14.10
   2  -7 -11  110.89   13.70
   2   8 -11   63.09    9.90
  -2  -8  11   44.50    8.10
  -2   8 -11   30.80    6.70
   2  -8 -11   43.10    7.80
   2   8  11   43.20    7.00
  -2   8 -11   32.10    6.40
  -2   8 -11   35.40    9.80
   2   9 -11   42.10    8.80
  -2   9 -11   25.10    6.40
  -2   9 -11   33.30    6.10
  -2  -9  11   38.40    7.20
   2  -9 -11   26.30    6.50
  -2   9 -11   32.00    8.50
  -2   9 -11   22.90    8.60
   2  10 -11   76.19   12.80
   2  10 -11   80.39   11.70
  -2  10 -11   66.59   10.10
  -2  10 -11   63.29   11.60
  -2 -10  11   65.79   11.10
  -2  10 -11   96.49   13.90
  -2  10 -11   63.29   10.60
   2 -10 -11   87.79   10.80
  -2 -11 -11   26.90    6.40
   2  11 -11   20.50    7.80
   2 -11 -11   34.50    6.00
  -2  11 -11   39.00    6.10
  -2  11 -11   39.30    9.00
  -2  11 -11   35.80    6.60
  -2  11 -11   37.00    8.50
  -2 -12 -11   88.69   10.00
   2  12 -11   76.39   10.30
   2  12 -11   99.59   13.60
   2  12 -11   61.19   10.70
  -2  12 -11   58.49    9.70
  -2  12 -11   69.59   11.60
  -2  12 -11  102.19   14.40
   2 -12 -11   82.59    9.70
  -2  13  11    2.00    4.10
  -2 -13 -11   10.60    3.50
   2  13 -11    6.70    4.50
   2  13 -11    5.80    3.80
   2  13 -11    2.20    4.50
  -2  13 -11   14.90    5.00
  -2  13 -11    9.70    5.20
   2 -13 -11   13.90    3.30
  -2  13 -11   12.60    3.90
   2  14 -11   29.40    5.50
  -2 -14 -11   28.80    4.20
   2  14 -11   27.50    4.50
  -2  14 -11   38.30    6.00
  -2  14 -11   19.80    4.40
   2 -14 -11   35.60    4.30
   2   0  12  118.89   16.20
   2   0 -12  129.69   14.50
  -2   0  12  115.19   15.50
  -2   0 -12  127.29   14.70
  -2  -1 -12   47.10    8.60
   2  -1  12   49.80   10.40
  -2   1  12   51.09    9.80
   2   1 -12   56.79    9.20
  -2  -1  12   69.79   11.10
  -2   1 -12   74.49   10.50
   2  -1 -12   64.09   10.20
   2   1  12   66.69   10.60
  -2  -2 -12  235.38   34.20
  -2  -2 -12  213.28   21.90
   2  -2  12  218.98   23.30
  -2   2  12  211.48   22.60
  -2  -3 -12   38.20   12.70
  -2  -3 -12   33.00    7.30
   2  -3  12   28.10    7.90
  -2   3  12   33.40    7.90
   2  -3 -12   28.30    7.40
  -2  -3  12   23.70    7.90
   2   3  12   17.50    7.50
  -2   4 -12   82.89   10.00
   2  -4 -12   76.49   13.00
   2   4  12   74.09   16.60
  -2  -5 -12   57.49    9.40
  -2   5  12   52.79    9.30
   2  -5  12   47.10    9.50
  -2   5 -12   43.00    7.10
   2  -5 -12   67.39    9.80
  -2  -5  12   50.19    9.60
   2   5  12   58.59    9.90
  -2  -6  12  149.69   17.40
  -2   6 -12  134.09   15.10
  -2   6 -12  138.39   15.10
   2  -6 -12  147.19   16.70
   2   6  12  157.38   16.80
   2  -7  12    6.60    5.90
  -2  -7 -12    5.20    8.70
   2   7 -12    1.00    9.50
  -2   7  12    2.80    4.90
   2   7  12    2.30    8.10
  -2   7 -12    2.30    4.20
  -2  -7  12    2.30    6.40
   2  -7 -12   -0.20    8.20
  -2   7 -12    2.50    4.20
   2  -8  12   27.90    6.60
   2   8 -12   20.30    7.30
   2  -8 -12   13.90    5.90
  -2   8 -12   11.20    4.50
   2   8  12   12.60    4.80
  -2  -8  12    9.70    6.10
  -2   8 -12   15.80    5.00
  -2   8 -12    8.70    7.80
  -2  -9 -12   12.00    5.80
   2  -9  12    2.40    6.30
   2   9 -12    5.30    6.50
   2   9 -12    6.10    4.80
  -2   9 -12    3.10    6.30
  -2   9 -12    3.20    4.00
  -2   9 -12   -5.90    7.00
   2  -9 -12    1.10    5.30
  -2   9 -12   -0.30    4.00
  -2  -9  12    0.60    5.30
   2  10 -12   60.29   11.30
   2  10 -12   58.19    8.50
  -2  10 -12   24.40    8.20
  -2  10 -12   27.70    6.00
   2 -10 -12   31.20    6.60
  -2  10 -12   36.80    5.80
  -2 -10  12   28.80    6.20
  -2  10 -12   36.80    8.70
   2  11 -12    3.40    3.90
   2  11 -12   10.30    5.20
   2  11 -12   24.80   11.80
  -2 -11 -12    9.90    5.30
  -2  11 -12    1.80    3.40
  -2  11 -12    3.60    5.40
   2 -11 -12    1.70    3.60
  -2  11 -12    3.60   10.10
  -2 -12 -12   15.50    4.00
   2  12 -12   10.50    4.80
   2  12 -12   11.50    4.00
   2  12 -12    7.70    3.60
  -2  12 -12    1.40    4.40
   2 -12 -12    2.90    3.10
  -2  12 -12    2.20    3.00
  -2  12 -12    8.40    5.60
  -2 -13 -12    1.70    2.30
   2  13 -12    2.80    2.90
   2  13 -12    2.00    3.40
  -2  13 -12   -1.50    4.30
   2 -13 -12   -0.10    2.20
  -2  13 -12   -1.20    3.60
   2   0  13   18.60    8.10
  -2   0 -13   14.70    5.30
   2   0 -13   17.40    6.20
  -2   0  13   14.10    7.40
  -2   1  13  165.78   17.90
   2  -1  13  164.18   17.70
   2   1 -13  158.28   15.40
   2  -1 -13  126.99   15.90
  -2   1 -13  108.39   14.70
   2   1  13  123.09   17.70
  -2  -1  13  134.39   17.80
   2  -2  13    0.00    6.80
  -2   2  13    1.90    6.80
  -2  -2 -13    2.30    5.40
   2  -2 -13   -1.50    5.40
  -2  -2  13    1.50    7.10
   2   2  13   -0.20    7.00
  -2   3  13  326.07   31.70
   2  -3  13  307.17   32.40
  -2  -3 -13  336.07   31.30
   2  -3 -13  336.37   31.20
  -2  -3  13  324.47   32.60
   2   3  13  326.47   31.90
  -2   4  13   63.09   10.40
   2  -4  13   64.49   11.10
  -2  -4 -13   45.10    9.10
   2  -4 -13   71.79   11.40
  -2   4 -13   77.19   10.30
   2   4  13   68.39   10.70
  -2  -4  13   57.19   10.70
   2  -5  13  241.78   26.60
  -2  -5 -13  241.58   25.60
   2  -5 -13  211.68   25.20
  -2   5 -13  195.48   20.50
  -2   6  13   31.40    7.00
  -2  -6 -13   38.30    8.20
   2  -6  13   37.00    8.80
  -2   6 -13   39.80    6.10
   2  -6 -13   35.80    7.30
   2   6  13   30.70    7.10
  -2  -6  13   53.49    9.40
   2  -7  13   68.49   10.20
   2   7 -13   52.09    8.90
   2   7 -13   48.80   10.20
  -2  -7 -13   65.89   10.40
  -2   7  13   62.69    8.90
  -2   7 -13   57.89   10.70
  -2  -8 -13   40.80    7.20
   2   8 -13   37.90    8.90
   2   8 -13   30.70    7.20
   2   8  13   51.29    7.50
  -2  -8  13   50.89    8.40
   2  -8 -13   61.79    9.40
  -2   8 -13   45.40    9.80
  -2   8 -13   43.60    7.20
   2   9 -13    7.70    7.00
  -2  -9  13   37.70    6.70
  -2   9 -13   25.30    4.60
  -2   9 -13   19.60    7.20
   2  -9 -13   39.30    6.60
   2  10 -13   31.80    7.10
   2  10 -13   34.40    6.60
  -2 -10 -13   48.80    7.70
   2  10 -13   31.40    5.30
  -2  10 -13   37.40    5.80
  -2  10 -13   39.90    7.80
  -2 -11 -13    5.10    3.60
   2  11 -13    7.90    3.70
   2  11 -13    7.40    3.00
   2  11 -13    6.60    4.90
  -2  11 -13   17.80    5.20
  -2  11 -13   17.20    5.20
   2  12 -13   39.30    7.00
  -2 -12 -13   35.30    5.30
   2 -12 -13   35.70    5.20
  -2  12 -13   43.80    7.50
  -2   0  14  108.39   18.40
  -2   0 -14   87.09   11.10
   2   0 -14   94.89   12.00
   2   1 -14   55.79    8.30
  -2  -1 -14   61.79    9.50
   2  -1 -14   45.20    8.30
   2  -2 -14   25.20    6.90
   2   2  14   37.80    9.00
  -2  -2  14   35.20    8.90
  -2   3  14    7.00    6.50
   2  -3  14    1.70    7.00
  -2  -3 -14    9.40    5.50
   2  -3 -14    2.50    5.90
   2   3  14    2.40    6.30
  -2  -3  14    4.00    7.40
  -2  -4 -14   77.79   11.10
   2  -4  14   54.79   10.50
  -2   4  14   68.59   11.70
  -2  -4  14   56.29   10.50
   2  -4 -14   68.89   11.10
   2   4  14   59.89   10.00
   2  -5  14   -3.00    6.40
  -2   5  14    0.30    5.40
  -2  -5 -14   -1.10    5.20
   2   5  14    4.70    5.60
   2  -5 -14    0.30    5.30
  -2  -5  14    2.90    6.80
  -2   6  14   34.60    6.70
   2  -6  14   34.00    8.10
  -2  -6 -14   46.00    7.80
   2   6  14   60.19    9.50
  -2  -7 -14   17.20    5.50
  -2   7  14   17.00    4.70
   2  -7  14   15.30    6.20
   2   7 -14   10.90    6.90
   2  -7 -14   19.30    5.30
  -2   7 -14   12.60    7.30
   2   7  14   17.90    5.40
  -2  -7  14   15.30    8.20
  -2  -8 -14   19.00    5.00
   2  -8  14   27.90    5.90
   2   8 -14   26.20    6.60
   2   9 -14    6.70    4.70
   2   9 -14   16.80    6.60
  -2  -9 -14   12.20    4.20
  -2   9 -14    3.30    5.30
  -2   9 -14    5.40    5.10
   2  -9 -14    8.80    4.20
  -2  -9  14    4.40    4.00
  -2 -10 -14    8.70    3.50
   2  10 -14    8.70    3.80
   2  10 -14    1.80    4.40
   2 -10 -14    1.40    3.20
  -2  10 -14    4.30    4.80
   2  11 -14   14.10    4.40
  -2 -11 -14   10.50    2.90
  -2  11 -14   14.10    4.10
   2 -11 -14   13.00    3.00
   2   0  15    3.60    6.70
  -2   0  15   10.80    7.40
  -2   1  15  122.49   16.70
   2  -1  15  150.78   17.90
   2   1  15  146.39   17.30
  -2  -1  15  133.19   17.40
   2  -1 -15  142.09   15.10
   2  -2  15   11.10    7.70
  -2   2  15    5.80    6.20
  -2  -2 -15    6.30    4.80
   2   2  15   11.10    6.40
  -2  -2  15   19.10    7.60
   2  -2 -15   16.70    5.60
   2  -3  15  179.38   20.90
  -2   3  15  189.48   19.70
  -2  -3 -15  203.28   18.60
   2   3  15  156.58   19.70
   2  -3 -15  186.78   18.90
  -2  -3  15  174.28   20.80
   2  -4  15   43.90    9.20
  -2   4  15   60.99    9.90
  -2  -4 -15   57.99    9.20
   2   4  15   55.39    9.00
  -2  -4  15   50.19    9.80
   2  -4 -15   53.59    9.30
   2  -5  15  114.19   18.10
  -2  -5 -15  143.39   16.20
  -2   5  15  133.69   18.40
   2  -5 -15  194.18   16.80
   2   5  15  183.38   16.90
  -2  -5  15  165.78   18.40
  -2   6  15   22.90    4.60
  -2  -6 -15   32.90    7.70
   2   6 -15   29.10    7.40
   2  -6  15   29.00    6.70
  -2  -6  15   16.70    6.40
   2   6  15   12.60    4.80
  -2   6 -15   21.10    9.00
   2  -6 -15   22.50    7.10
  -2  -7 -15   35.10    5.60
   2  -7  15   32.00    6.40
   2   7 -15   40.40    7.20
  -2   7 -15   32.60    7.80
  -2   7 -15   32.70    7.00
   2  -7 -15   28.00    5.30
  -2  -7  15   30.70    6.60
  -2  -8 -15   30.70    4.90
   2   8 -15   21.80    5.30
   2   8 -15   30.30    6.30
   2  -8  15   24.60    5.00
  -2   8 -15   19.90    6.00
  -2  -8  15   27.80    5.40
   2  -8 -15   27.30    4.70
  -2   8 -15   33.00    6.30
   2   9 -15   34.60    6.20
  -2  -9 -15   21.80    3.80
  -2   9 -15   15.90    4.60
   2  -9 -15   16.40    3.80
  -2   9 -15   22.90    6.80
  -2   0  16    9.10    5.90
   2   0  16   10.60    6.20
   2  -1  16    5.80    6.30
  -2   1  16    8.70    5.80
  -2  -1  16   16.60    6.70
   2   1  16   16.40    6.30
  -2   2  16   40.10    7.10
   2  -2  16   50.39    8.70
   2  -2 -16   31.80    5.60
   2   2  16   29.30    7.30
  -2  -2  16   24.10    7.10
   2  -3  16   14.20    6.80
  -2   3  16   15.00    5.60
  -2  -3  16   26.10   11.20
   2  -4  16   25.70    6.40
  -2   4  16   29.10    5.30
  -2  -4 -16   23.70    4.10
   2   4  16    5.60    4.70
  -2  -4  16    6.20    6.10
   2   5 -16    7.10    5.00
  -2   5  16    7.80    4.10
   2  -5  16    6.90    4.90
  -2  -5 -16   10.10    3.50
  -2  -5  16   -0.60    4.90
  -2   5 -16    5.50    6.20
   2  -5 -16    3.70    3.50
   2   5  16   -1.10    3.60
  -2  -6 -16   34.90    5.80
   2   6 -16   21.70    6.20
  -2   6 -16   40.90    7.20
  -2  -6  16   35.90    6.60
  -2   6 -16   25.40    6.50
   2  -6 -16   37.60    6.00
   2   7 -16    0.40    4.00
   2  -7  16    2.30    3.90
  -2  -7 -16    2.40    2.40
  -2   7 -16   10.60    5.40
  -2   7 -16    9.00    4.10
  -2  -7  16    8.40    3.70
   2   8 -16   14.00    4.10
  -2  -8 -16   13.70    3.00
  -2   8 -16    5.10    4.20
   2  -8 -16    5.00    2.50
  -2   8 -16    3.90    3.10
  -2   0  17    0.40    4.00
   2   0  17    0.80    4.10
  -2   1  17   80.79   10.60
   2  -1  17   88.69   11.20
  -2  -1  17   88.69   11.10
   2   1  17   94.49   11.10
   2  -2  17    5.20    4.70
  -2   2  17    3.90    3.90
   2   2  17    0.90    3.70
  -2  -2  17   -0.70    4.20
  -2   3  17   61.79    8.30
   2  -3  17   80.69    9.70
   2   3 -17   56.69    9.60
  -2  -3  17   73.89    9.70
   2   3  17   61.89    8.40
  -2   4  17   18.50    3.70
  -2  -4  17   32.30    5.80
   2   4  17   27.30    4.20
  -2   4 -17   29.70    4.70
   2  -5  17   54.69    7.50
   2   5 -17   64.99    7.40
  -2  -5  17   40.50    7.00
  -2   5 -17   58.79    7.80
   2   6 -17   22.70    4.00
  -2  -6  17    5.30    3.80
   2   0  18    8.30    3.50
  -2   0  18   10.10    3.20
   2  -1  18   14.30    3.40
  -2   1  18    9.30    2.80
   2   1  18    3.10    2.80
  -2  -1  18    2.90    3.00
  -3   0   0    1.10    0.70
  -3   0   0    0.40    0.70
   3   0   0   -0.50    0.60
  -3   1   0    8.80    1.70
  -3  -1   0    7.80    3.10
   3   1   0    9.80    3.30
  -3  -2   0   11.90    4.80
   3   2   0   11.70    4.30
  -3   2   0    9.50    2.20
   3  -2   0   11.70    5.10
   3   3   0    7.10    4.90
  -3  -3   0    3.20    4.70
  -3   3   0    8.10    2.60
   3  -3   0    6.10    4.70
  -3   4   0    4.50    2.70
   3  -4   0    3.80    4.80
   3   4   0    6.00    7.10
  -3  -4   0    3.80    5.20
  -3   5   0   32.40    7.90
   3  -5   0   22.40    8.70
   3  -5   0   34.40    8.80
  -3  -5   0   29.30   10.70
   3  -6   0    4.80    5.90
   3  -6   0    2.60    6.90
  -3  -6   0   13.50    9.90
   3  -7   0   23.20   10.50
  -3  -7   0   25.60   13.80
   3  -7   0   33.90   14.00
   3  -8   0  139.09   28.10
  -3  -8   0  169.08   30.30
  -3   9   0   15.50    5.30
  -3   9   0   12.60    4.00
   3  -9   0   -4.40   11.70
  -3   9   0    6.70    5.00
  -3   9   0    7.50    4.00
  -3  -9   0    0.80   10.20
  -3  10   0   43.50    8.30
   3  10   0   44.80    8.20
  -3  10   0   37.60    7.90
  -3 -10   0   20.30   21.40
  -3  10   0   36.10    7.00
  -3  10   0   39.40    6.90
  -3  10   0   39.30    6.50
  -3  10   0   28.20    7.70
  -3  10   0   37.50    5.70
   3  10   0   37.50    6.40
  -3  10   0   44.40    7.10
  -3  11   0   75.49   12.50
   3 -11   0  113.49   35.20
  -3  11   0   74.99   12.30
  -3  11   0   54.69    9.80
   3  11   0   67.19   10.60
  -3  11   0   78.19   12.30
  -3  11   0   77.39   10.70
  -3  11   0   75.29   11.20
  -3  11   0   76.49    9.30
  -3  11   0   75.19   11.00
   3  11   0   70.99   11.30
  -3 -11   0  135.59   36.10
   3  11   0   85.69   11.90
  -3  12   0   11.70    7.30
  -3  12   0   10.40    7.40
  -3  12   0    8.60    6.80
   3  12   0   12.90    5.90
  -3  12   0    9.50    6.10
  -3  12   0   12.00    6.20
   3  12   0   10.90    6.50
  -3  12   0   12.50    8.00
   3 -12   0  -36.20   36.30
   3  13   0   23.30    6.70
  -3  13   0   18.80    7.70
   3  13   0   31.60    7.80
  -3  13   0   43.00    9.70
  -3  13   0   20.90    6.80
  -3  13   0   27.40    7.00
  -3  14   0   15.50    7.00
   3  14   0   16.50    6.40
  -3  14   0    3.30    5.30
   3  14   0   12.90    6.30
  -3  14   0    3.50    5.50
   3  14   0    7.00    6.00
  -3  14   0    7.70    7.40
   3  15   0    3.50    4.80
   3  15   0    1.10    5.60
  -3  15   0   -0.60    4.90
  -3  15   0    1.10    5.10
  -3  16   0   17.00    5.30
   3  16   0   15.30    5.50
   3  16   0   19.80    4.80
  -3  16   0   11.10    5.00
   3  17   0   -0.70    2.90
  -3  17   0    0.80    2.90
   3   0  -1   14.50    3.50
   3   0  -1    9.00    3.80
  -3   0   1    8.10    3.40
  -3   0   1   11.60    3.00
   3   0   1   10.50    2.90
  -3   0   1   11.50    1.60
   3   0  -1   12.30    1.70
  -3   0  -1   11.60    2.00
  -3   0  -1   11.50    2.90
  -3   0  -1   16.50    2.60
   3   1  -1 7861.01  685.23
   3   1  -1 8595.14  686.33
  -3  -1  -1 8143.98  685.63
  -3   1   1 7892.21  687.33
   3   1  -1 8350.67  685.73
   3  -1   1 8098.99  683.73
  -3  -1   1 7788.32  685.13
   3   1   1 7793.42  685.63
  -3  -1   1 8026.60  685.73
  -3  -1   1 7706.13  685.23
   3  -1  -1 7670.43  684.93
   3  -1  -1 8065.89  687.23
  -3   2   1   69.39    6.80
   3   2  -1   62.19    8.10
  -3   2   1   65.89   10.90
  -3  -2  -1   72.79   10.90
   3   2  -1   67.69    9.70
  -3  -2   1   64.39    9.60
   3  -2  -1   60.89   10.70
  -3   2  -1   55.49    6.40
  -3  -2   1   48.70    7.50
   3   2   1   64.69   10.60
   3  -3  -1 2677.83  225.88
  -3  -3   1 2578.44  224.48
   3   3   1 2581.64  222.88
  -3   3  -1 2553.24  219.68
   3   3   1 2417.86  225.68
   3   4  -1  227.98   26.20
  -3  -4  -1  253.17   28.30
  -3   4   1  246.68   20.70
   3  -4   1  236.18   25.30
   3  -4  -1  168.88   24.40
   3  -4  -1  223.48   26.60
   3   4   1  179.08   21.80
  -3   4  -1  211.98   20.00
  -3  -4   1  219.28   25.90
  -3  -5  -1 2014.50  152.68
   3  -5  -1 1525.45  148.69
  -3   5  -1 1532.55  140.29
   3  -5  -1 1600.44  146.89
  -3  -5   1 1499.95  147.69
   3  -6   1  216.78   28.00
  -3  -6  -1  216.98   30.50
   3  -6   1  214.98   25.00
   3  -6  -1  191.38   25.10
  -3  -6   1  155.38   27.10
  -3   6  -1  191.68   19.40
   3  -6  -1  191.58   28.80
   3  -7   1 1993.10  199.88
  -3  -7  -1 1957.10  210.18
   3  -7  -1 2666.73  214.18
  -3  -7   1 2632.14  213.88
   3  -8   1   49.00   17.20
  -3  -8  -1   56.69   19.50
   3  -8  -1   29.20   15.50
  -3  -8   1   38.20   15.70
  -3   9   1  479.35   38.80
   3   9  -1  435.16   37.50
  -3   9   1  441.46   37.40
  -3  -9  -1  312.87   53.59
   3  -9   1  348.77   56.39
  -3   9  -1  345.37   38.30
  -3   9  -1  449.56   38.00
  -3  -9   1  422.86   57.79
  -3   9  -1  421.06   37.70
  -3   9  -1  461.75   38.50
   3  -9  -1  388.46   55.89
  -3   9  -1  408.56   37.20
   3  10  -1   76.69   10.20
  -3  10   1   72.49   11.60
   3  10  -1   65.29   10.70
  -3  10   1   69.39    9.90
  -3 -10  -1   71.29   24.30
   3  10  -1   75.59   10.70
  -3  10   1   61.29    9.70
  -3  10   1   76.19   12.00
   3 -10   1   46.10   29.10
  -3  10   1   58.39   11.20
   3 -10   1   78.79   26.60
  -3  10  -1   84.59   11.90
  -3 -10   1   87.39   36.80
  -3  10  -1   75.19    9.90
  -3  10  -1   65.79    9.20
  -3  10  -1   80.29   10.60
  -3 -10   1  113.29   36.50
  -3  10  -1   80.29   10.90
   3 -10  -1   95.89   30.40
   3  10   1   91.19   13.70
  -3  10  -1   71.19   11.70
  -3  10  -1   76.49   10.40
   3  10   1   79.39   15.10
  -3  10  -1   67.49   11.00
  -3  10  -1   86.49   10.30
   3  11  -1  238.58   22.20
  -3  11   1  167.38   23.10
  -3  11   1  204.68   22.20
  -3  11   1  249.58   23.70
  -3  11   1  238.08   22.20
   3  11  -1  257.37   23.40
  -3  11   1  229.78   23.50
  -3  11   1  203.18   20.60
  -3 -11  -1  131.19   40.90
   3 -11   1  192.88   51.89
  -3 -11   1  308.47   66.99
  -3 -11   1  345.57   57.49
  -3  12   1   32.30    7.40
  -3  12   1   29.90    8.90
  -3  12   1   27.60    8.90
   3  12  -1   31.40    7.50
   3  12  -1   24.10    8.10
   3  12  -1   21.20    7.60
   3 -12   1   27.40   69.39
  -3  12   1   26.00    6.80
  -3  12  -1   34.00    7.50
  -3  12  -1   40.60    9.50
  -3  12  -1   38.70    7.90
  -3  12  -1   49.99    9.90
   3  12   1   41.80    7.60
   3  12   1   31.20    7.60
  -3 -12   1   39.20   39.20
  -3  12  -1   32.90    7.90
  -3  12  -1   38.80    8.90
   3  13  -1   15.50    7.20
  -3  13   1   12.60    7.00
  -3  13   1   14.60    6.40
  -3  13   1   12.60    8.20
  -3  13  -1   62.99    9.20
   3  13   1   32.00    7.40
  -3  13  -1   35.00    9.10
  -3  13  -1   46.50    7.80
   3  14  -1   30.60    7.40
   3  14  -1   19.00    6.50
  -3  14   1   23.70    7.10
  -3  14   1   16.80    6.30
   3  14  -1    8.50    6.30
  -3  14   1   22.10    6.90
  -3  14  -1   12.20    5.80
   3  14   1   15.30    5.90
  -3  14  -1   17.60    6.40
   3  14   1   18.10    6.90
  -3  14  -1   13.30    8.00
  -3  14  -1   18.00    6.80
   3  15  -1    6.00    5.40
  -3  15   1    6.60    5.40
   3  15  -1   12.40    5.30
  -3  15   1    3.90    4.80
   3  15  -1    4.50    5.60
  -3  15  -1    6.60    6.20
  -3  15  -1    5.20    4.80
  -3  15  -1    6.30    6.70
   3  15   1    6.20    5.00
   3  15   1    4.00    5.70
  -3  16   1    4.80    4.80
  -3  16   1    5.30    4.40
   3  16  -1    2.40    4.80
   3  16  -1    7.30    4.60
  -3  16  -1    8.60    5.10
   3  16   1   18.10    6.20
   3  16   1   10.70    4.20
   3  17  -1    3.70    3.20
   3  17  -1    2.70    2.80
  -3  17   1    0.50    3.20
  -3  17  -1    1.60    3.30
  -3  17  -1    2.00    3.40
   3  17   1    3.90    3.30
   3   0  -2    6.70    4.30
   3   0  -2    9.60    1.60
   3   0  -2    9.70    4.60
  -3   0   2    9.30    4.30
  -3   0  -2    6.30    3.10
   3   0   2    9.30    2.90
  -3   0   2   10.80    4.70
  -3   0   2    8.40    1.80
   3   0   2    8.30    3.30
  -3   0  -2    9.60    3.10
   3   1  -2   55.59    8.10
   3  -1   2   53.29    7.80
   3   1  -2   56.59    4.70
   3   1  -2   46.10    9.90
  -3  -1  -2   55.89    9.60
   3  -1   2   60.69    6.30
   3   1  -2   69.09   10.20
  -3  -1  -2   56.19    8.80
  -3   1   2   57.99    5.90
   3  -1  -2   35.90   10.20
  -3  -1   2   37.30    9.30
   3  -1  -2   54.39    9.20
  -3   1  -2   44.80    5.70
  -3   1  -2   49.90    7.70
  -3  -1   2   46.50    9.10
   3   1   2   44.10    8.20
   3   2  -2    3.50    3.60
  -3   2   2    0.40    4.10
  -3  -2  -2    2.20    4.30
   3   2  -2    9.60    5.20
   3  -2   2    6.50    4.10
  -3   2   2    3.50    2.40
  -3   2  -2    0.50    1.70
   3  -2  -2    2.70    4.40
   3  -2  -2   -0.90    4.90
  -3  -2   2    6.30    3.80
   3   2   2   -3.00    3.30
  -3  -2   2    3.10    5.00
  -3  -2   2    0.40    3.00
   3   2   2    3.00    4.00
  -3  -3  -2  171.78   22.60
  -3   3   2  151.78   22.60
   3   3  -2  145.39   19.40
   3  -3   2  188.78   21.50
   3  -3   2  175.08   18.30
  -3  -3   2  180.48   23.40
  -3  -3   2  173.88   15.10
  -3  -3   2  194.08   20.50
  -3   3  -2  184.88   16.00
   3   3   2  140.89   21.20
   3  -3  -2  170.08   23.30
  -3  -3   2  155.98   18.50
   3   3   2  187.58   23.10
  -3   4   2    7.10    6.50
   3   4  -2    5.00    4.80
  -3  -4  -2    2.50    5.00
   3  -4   2    4.10    5.50
   3  -4   2    5.90    3.70
  -3   4  -2    6.90    2.50
   3  -4  -2    9.20    6.60
  -3  -4   2    4.90    5.00
   3   4   2   -3.10    4.30
  -3  -4   2    8.90    7.90
   3  -4  -2    2.90    5.40
  -3  -5  -2   53.79   15.60
   3  -5   2   95.99   15.10
   3  -5   2   91.19   17.60
  -3   5   2   70.99   18.20
   3   5   2   72.19   14.70
   3  -5  -2   96.99   17.90
   3  -5  -2   86.79   16.80
  -3  -5   2   85.69   15.90
  -3  -5   2  105.49   20.10
  -3   5  -2   97.39    9.80
  -3  -6  -2   63.99   17.20
   3  -6  -2   22.00   11.10
  -3   6  -2   21.10    5.00
   3   6   2   41.80   10.30
  -3  -6   2   34.20   12.70
   3  -6  -2   35.40   11.50
  -3  -6   2   17.10   12.20
   3  -7   2   30.80   14.70
  -3  -7  -2   25.90   13.40
   3  -7   2   20.20   10.60
   3  -7   2   39.80   12.10
  -3  -7   2   17.90   11.40
   3  -7  -2   30.50   11.80
   3  -7  -2   26.30   12.80
  -3  -7   2   33.60   16.10
   3  -8   2  107.79   28.00
  -3  -8  -2   93.49   24.80
   3  -8  -2   56.89   21.50
  -3  -8   2   41.20   17.50
  -3  -8   2   30.40   17.90
  -3  -9  -2   40.50   20.80
   3  -9   2   23.70   21.00
   3  -9   2   18.00   14.40
  -3   9   2   15.00    5.60
  -3   9   2   12.40    5.70
   3   9  -2   22.10    4.50
   3   9  -2   22.30    6.60
  -3  -9   2   40.50   33.70
  -3   9  -2   18.60    5.10
  -3   9  -2   14.60    4.10
  -3   9  -2   18.30    5.60
  -3   9  -2   13.00    4.60
  -3   9  -2    8.70    3.80
  -3  -9   2   29.20   19.00
  -3   9  -2   15.80    4.70
   3  -9  -2   25.40   15.90
  -3   9  -2   11.00    5.30
   3 -10   2   63.89   30.10
   3 -10   2   10.40   18.50
  -3 -10  -2   47.90    7.50
   3  10  -2   43.00    8.20
  -3  10   2   52.39    9.30
   3  10  -2   45.40    8.20
  -3 -10  -2   12.40   23.30
   3  10  -2   50.89    7.20
  -3  10   2   54.29    7.90
   3  10   2   61.09   10.70
  -3  10  -2   41.00   13.10
  -3  10  -2   45.40    8.60
  -3  10  -2   52.39    7.20
  -3  10  -2   50.09    7.90
  -3  10  -2   43.00    6.80
  -3  10  -2   48.70    8.10
   3 -10  -2   39.30   23.20
  -3  10  -2   47.70    8.60
  -3  10  -2   43.70    8.80
  -3  10  -2   51.19    7.60
  -3 -10   2   53.09   20.10
  -3 -10   2   10.90   25.20
  -3  11   2   -0.10    5.20
   3  11  -2    1.10    5.80
  -3 -11  -2    3.30    3.60
   3 -11   2    9.60   24.90
   3  11  -2    2.50    5.40
   3 -11   2   44.00   35.60
  -3  11   2    8.40    6.60
  -3 -11  -2  -14.70   23.30
   3  11  -2    3.70    5.60
  -3  11   2    1.50    6.30
  -3  11  -2    7.20    6.60
  -3 -11   2    1.90   27.60
  -3  11  -2    8.60    5.90
  -3  11  -2    8.70    5.40
   3  11   2   11.00    5.90
  -3  11  -2    8.50    5.60
  -3  11  -2    8.30    6.80
   3 -11  -2  -32.70   20.30
   3  11   2    5.00    4.40
  -3  11  -2    8.10    5.30
  -3  11  -2    7.40    6.60
  -3  11  -2    6.60    5.30
  -3  11  -2    3.10    4.30
  -3  12   2   14.30    7.80
   3  12  -2   16.40    7.00
  -3 -12  -2   21.50    5.30
  -3  12   2   23.70    7.40
   3  12  -2   22.00    8.00
  -3  12  -2   55.19    8.10
   3  12   2   35.90    7.90
  -3  12  -2   44.60    8.20
  -3  12  -2   36.00    7.20
  -3  12  -2   33.70    8.80
   3  12   2   49.60    7.40
  -3  12  -2   40.20    9.20
  -3  12  -2   37.50    8.30
  -3  12  -2   36.20    8.40
   3  13  -2    4.20    7.20
   3  13  -2    9.10    6.80
  -3  13   2    0.40    6.00
   3  13  -2    3.20    6.20
   3  13  -2    9.50    6.00
  -3  13   2    3.40    5.40
  -3 -13  -2    5.90    4.00
  -3  13   2    5.20    6.00
   3  13   2    6.40    5.20
  -3  13  -2    9.40    7.40
  -3  13  -2   -3.50    5.70
  -3  13  -2    3.20    7.60
  -3  13  -2   -2.30    5.80
  -3  13  -2    6.60    5.60
   3  14  -2   11.90    7.50
   3  14  -2   16.60    6.60
  -3  14   2   13.20    6.40
   3  14  -2   15.70    7.10
  -3  14   2   15.80    6.00
  -3  14   2   24.80    6.90
  -3  14  -2   23.10    9.10
  -3  14  -2   32.80    7.20
   3  14   2   31.10    6.30
  -3  14  -2   27.80    6.90
  -3  14  -2   29.20    9.10
  -3  14  -2   39.50    8.30
   3  15  -2    2.30    5.40
   3  15  -2   -0.70    4.90
  -3  15   2    0.60    4.70
   3  15  -2   -1.30    5.10
  -3  15   2    1.20    4.60
  -3  15  -2    3.00    6.60
   3  15   2    5.40    5.70
  -3  15  -2    1.30    4.90
  -3  15  -2    5.20    5.10
  -3  16   2    1.70    4.50
   3  16  -2    4.40    4.50
   3  16  -2    0.10    4.20
  -3  16  -2   11.30    5.10
   3  16   2    7.10    5.20
  -3  16  -2    8.60    4.30
   3  17  -2    3.80    3.20
  -3  17   2    6.70    3.50
   3  17  -2    3.20    3.00
  -3  17  -2    6.40    3.60
  -3  17  -2    6.10    3.80
   3  17   2    5.20    3.00
  -3   0   3  722.03   70.69
  -3   0  -3  688.73   64.09
  -3   0   3  738.53   67.29
   3   0   3  674.73   65.69
   3   0  -3  732.23   70.99
  -3   0  -3  699.43   66.79
   3   0   3  692.93   64.19
   3   0  -3  796.42   71.89
   3   2  -3  954.40   87.59
  -3  -2  -3 1001.50   90.49
   3  -2   3  968.60   89.19
   3   2  -3  985.60   92.09
  -3  -2  -3  920.61   92.79
   3   2  -3  907.21   91.89
   3   2   3 1019.00   94.89
  -3   2  -3  953.70   84.49
  -3  -2   3 1015.60   91.99
   3  -2  -3  968.70   94.29
  -3   2  -3  979.20   90.29
   3   2   3  983.30   90.79
  -3  -2   3  998.40   91.29
   3  -2  -3 1024.00   92.89
  -3  -3  -3 2565.34  230.28
   3  -3   3 2589.34  228.68
  -3   3   3 2447.76  234.28
   3   3  -3 2481.05  226.28
   3  -3   3 2609.54  223.08
  -3  -3   3 2576.94  230.98
  -3   3  -3 2612.34  222.58
  -3  -3   3 2637.14  228.98
   3  -3  -3 2802.42  234.28
   3   3   3 2632.44  232.88
   3  -4   3  236.08   22.20
   3   4  -3  203.38   24.20
   3  -4   3  254.47   27.90
  -3  -4  -3  246.68   29.10
   3  -4  -3  194.78   28.60
   3  -4  -3  182.28   26.70
  -3  -4   3  209.28   29.00
  -3   4  -3  189.28   19.30
   3   4   3  205.58   28.20
  -3  -4   3  202.88   23.80
  -3  -4   3  198.68   23.80
   3  -5   3 1836.22  175.28
   3   5  -3 1685.33  171.48
  -3  -5  -3 1886.01  176.88
   3  -5   3 1775.12  169.28
  -3   5  -3 1934.01  165.18
   3  -5  -3 2001.40  177.28
  -3  -5   3 1968.90  167.68
   3  -5  -3 2021.60  178.08
  -3  -5   3 2048.50  172.48
  -3  -5   3 2033.60  179.38
   3   5   3 1917.61  175.58
   3  -6   3  747.43   80.49
  -3  -6  -3  732.93   81.09
   3  -6   3  739.43   74.39
   3   6   3  710.43   77.89
   3  -6  -3  824.02   81.89
   3  -6  -3  769.52   80.49
  -3  -6   3  817.82   83.89
  -3  -6   3  852.91   77.49
   3  -7   3 1536.35  133.39
  -3  -7  -3 1530.25  133.29
   3  -7   3 1543.05  124.89
   3  -7  -3 1144.19  125.29
  -3  -7   3 1042.00  129.49
   3   7   3 1116.59  124.29
  -3  -8  -3   28.40   17.10
   3  -8   3   49.30   16.70
   3  -8  -3   13.70   15.10
  -3  -8   3   40.20   15.20
  -3  -8   3   30.40   19.20
  -3   9   3  214.48   21.60
   3  -9   3  172.38   34.60
   3   9  -3  224.08   20.60
  -3  -9  -3  209.88   42.30
  -3   9   3  201.88   22.20
   3  -9   3  155.98   40.00
   3   9  -3  228.08   21.50
  -3   9  -3  243.38   26.40
   3  -9  -3  238.28   42.90
  -3  -9   3  301.27   41.80
  -3  -9   3  234.18   49.40
  -3 -10  -3   52.99   24.50
   3 -10   3   33.30   23.00
   3 -10   3   70.59   28.90
  -3  10   3   42.70    7.90
   3  10  -3   52.19    9.20
  -3  10  -3   71.29    9.70
  -3  10  -3   65.09    9.90
  -3  10  -3   63.19    9.80
  -3 -10   3   88.89   33.10
  -3  10  -3   55.79   10.00
  -3  10  -3   69.19   11.20
  -3  10  -3   64.09    8.90
   3  10   3   59.19    9.60
  -3  10  -3   59.79    8.90
  -3  10  -3   65.19    8.90
   3  10   3   60.39    9.80
  -3  10  -3   63.79    9.90
  -3 -10   3   78.99   24.80
   3 -10  -3   29.70   23.20
  -3  11   3  230.58   25.20
   3 -11   3  185.48   63.39
  -3  11   3  245.88   25.50
  -3  11   3  260.57   24.30
  -3 -11  -3  233.38   52.49
  -3 -11  -3  215.28   23.00
   3  11  -3  257.07   24.30
   3  11  -3  281.57   25.50
   3  11  -3  263.87   25.30
   3  11  -3  209.28   24.90
   3 -11  -3  204.38   49.10
  -3  11  -3  268.37   25.90
  -3  11  -3  252.57   25.30
  -3  11  -3  235.38   24.00
  -3 -11   3  247.58   60.19
  -3  11  -3  266.87   24.10
   3  11   3  272.87   23.80
  -3  12   3   43.00    8.60
  -3  12   3   39.50    7.60
   3  12  -3   39.60    9.10
   3  12  -3   58.89   10.70
  -3 -12  -3   49.00    7.80
  -3  12   3   58.09    9.70
   3  12  -3   27.70    8.30
   3  12  -3   45.90    8.20
  -3  12  -3   23.20    7.40
  -3  12  -3   28.40    8.10
  -3  12  -3   34.50    8.70
  -3  12  -3   30.20    9.10
   3  12   3   36.30    7.20
  -3  12  -3   30.30    7.20
  -3  12  -3   20.90    9.60
  -3  12  -3   33.30   12.40
  -3  13   3  111.99   12.50
  -3 -13  -3   98.59   10.50
   3  13  -3   99.99   14.00
  -3  13   3  113.79   13.70
  -3  13  -3   53.79   12.20
  -3  13  -3   60.29   11.30
  -3  13  -3   86.19   13.30
  -3  13  -3   64.99   11.50
   3  13   3   70.19   10.70
  -3  13  -3   74.19   12.30
   3  14  -3    6.50    6.70
  -3 -14  -3    6.10    3.90
  -3  14   3   -0.10    5.40
   3  14  -3    2.40    5.40
  -3  14   3    6.80    5.50
  -3  14   3    5.50    5.70
   3  14  -3    5.80    5.90
   3  14   3    3.40    4.50
  -3  14  -3    8.40    7.50
  -3  14  -3    4.70    5.50
  -3  14  -3   11.20    6.60
  -3  14  -3    0.40    7.90
   3  15  -3   26.80    7.10
   3  15  -3   25.70    6.40
  -3  15   3   39.20    7.10
   3  15  -3   39.40    7.60
   3  16  -3    5.80    4.70
  -3  16   3    2.10    4.10
   3  16  -3    1.90    3.80
  -3  16  -3    3.40    4.80
  -3  16  -3    5.00    5.00
   3  16   3    2.80    4.00
  -3  16  -3    3.80    4.00
   3  17  -3   -1.90    2.50
  -3  17   3    0.50    2.80
   3  17  -3    0.10    3.00
  -3  17  -3    0.70    2.80
   3  17   3    3.60    2.90
  -3  17  -3    2.60    3.50
  -3   0   4   82.09   14.20
  -3   0  -4   67.79   10.10
   3   0   4   81.59   13.40
   3   0  -4   76.79   18.40
  -3   0  -4   76.59   14.10
   3   1  -4   23.40    3.20
  -3  -1  -4   20.50    6.80
  -3   1   4   25.20    8.80
   3   1  -4   24.20   11.10
   3  -1   4   21.40    7.50
  -3  -1  -4   28.90   11.10
  -3   1  -4   33.20    4.80
   3  -1  -4   28.10   12.40
  -3   1  -4   41.50    9.80
  -3  -1   4    6.30   10.00
  -3  -1   4   32.90    9.30
  -3  -2  -4  104.09   15.50
   3   2  -4   91.79   11.60
   3  -2   4   89.69   14.00
  -3   2  -4   71.69    8.60
   3  -2  -4   77.09   19.50
  -3   2  -4   77.39   15.30
  -3  -2   4   68.29   15.30
  -3  -2   4   90.89   19.40
  -3  -3  -4    5.40    6.20
   3  -3   4   10.70    7.00
   3   3  -4    6.20    4.00
  -3   3  -4    1.40    1.90
   3  -3  -4    7.00    8.90
  -3  -3   4    6.40    7.10
   3  -4   4  104.89   17.90
  -3  -4  -4   98.59   18.00
   3   4  -4   98.09   14.30
   3  -4  -4  103.19   22.20
   3  -4  -4   93.89   18.40
  -3  -4   4   74.49   18.00
  -3  -4   4   82.89   18.40
  -3   4  -4   85.79    9.50
  -3  -5  -4   45.60   14.90
   3  -5   4   47.90    7.50
   3  -5   4   44.00   13.90
   3   5  -4   51.29   14.80
  -3  -5   4   39.90   15.20
  -3  -5   4   53.39   12.80
  -3   5  -4   43.30    6.20
   3  -5  -4   23.80   11.40
   3  -5  -4   36.90   14.70
  -3  -6  -4   91.59   24.80
   3  -6   4  113.59   19.50
   3  -6   4   79.39   21.90
  -3  -6   4  145.49   19.80
  -3  -6   4  141.09   29.50
  -3   6  -4  141.09   12.90
   3  -6  -4  116.49   23.50
   3  -6  -4  111.89   27.20
  -3  -6   4   99.79   15.90
   3  -7   4   13.50    8.70
  -3  -7  -4   14.00   12.90
   3  -7   4   16.90   12.70
  -3  -7   4    9.70    8.80
   3  -7  -4   -1.00   10.00
   3  -7  -4    4.20   10.60
   3  -8   4   -1.50   15.60
   3   8  -4   10.50    4.50
  -3  -8  -4   -5.90   13.40
   3  -8   4   15.10   10.70
  -3   8  -4   24.50    5.20
  -3  -8   4   22.90   12.90
  -3  -8   4   10.90   17.10
  -3   8  -4   24.00    5.60
   3  -8  -4    5.40   14.50
   3  -9   4   -4.70   18.30
  -3   9   4   21.30    5.30
  -3  -9  -4   -0.80   16.00
   3   9  -4   22.00    7.20
   3   9  -4   18.90    5.00
   3  -9   4    7.00   22.00
  -3  -9  -4   20.60    4.50
   3   9  -4   33.40    6.70
  -3   9  -4   20.50    5.80
  -3   9  -4   39.70    7.40
  -3   9  -4   17.70    6.50
   3  -9  -4   54.29   20.30
  -3   9  -4   24.10    5.00
  -3  -9   4   27.10   18.00
  -3   9  -4   28.30    6.10
  -3   9  -4   24.90    5.10
  -3  -9   4    9.80   19.60
  -3   9  -4   19.00    6.30
  -3   9  -4   23.10    6.00
  -3   9  -4   25.70    5.30
  -3 -10  -4   27.50    5.20
   3  10  -4   38.40    7.70
   3  10  -4   32.90    7.30
   3  10  -4   37.50    5.90
   3 -10   4   -7.50   24.30
  -3  10   4   30.40    6.10
  -3 -10  -4   12.30   18.50
   3  10  -4   40.60    6.60
  -3  10  -4   20.30    5.70
  -3  10  -4   24.00    6.40
  -3  10  -4   18.60    6.50
  -3  10  -4   17.10    5.50
  -3  10  -4   19.40    6.50
  -3  10  -4   20.10    7.50
   3 -10  -4   12.90   19.70
  -3  10  -4   18.30    6.90
  -3 -10   4   13.60   28.50
  -3  10  -4   19.30    5.60
  -3  10  -4   19.80    7.00
  -3 -11  -4    4.20    4.20
   3  11  -4    6.50    5.80
  -3  11   4    2.00    5.30
   3  11  -4    5.80    6.50
   3  11  -4    8.00    7.40
   3  11  -4    6.90    5.40
   3 -11   4   62.59   36.10
  -3 -11  -4   12.00   27.30
  -3  11  -4   12.50    7.60
  -3  11  -4    6.70    5.30
  -3 -11   4  -28.50   33.60
  -3  11  -4   10.80    6.30
  -3  11  -4   11.60    6.60
  -3  11  -4   13.50    7.00
   3  11   4    7.30    4.40
  -3  11  -4   12.00    5.20
   3 -11  -4   10.60    3.80
   3 -11  -4  -22.60   24.00
  -3  11  -4   14.80    6.60
  -3  11  -4   12.40    5.20
  -3  11  -4   10.10   10.60
   3  11   4    9.90    6.90
  -3  12   4   10.20   11.50
   3  12  -4    9.10    6.90
  -3  12   4   16.00    6.50
   3  12  -4    9.30    7.70
   3  12  -4   10.60    7.30
   3  12  -4   14.60    6.90
  -3  12  -4    6.50    7.40
  -3  12  -4    1.10    6.00
   3  12   4    7.00    4.80
  -3  12  -4   11.10    5.90
  -3  12  -4   10.10    7.80
  -3  12  -4    4.60    5.40
   3  13  -4   20.00    6.40
   3  13  -4   31.20    8.20
  -3  13   4   25.50    6.90
  -3  13   4    9.80    9.00
  -3  13   4   23.60    8.30
   3  13  -4   18.70    8.10
   3  13  -4   23.60    6.90
  -3  13  -4   15.80    5.90
  -3  13  -4   23.70    8.40
  -3  13  -4   22.60    6.80
  -3  13  -4   12.80    8.00
  -3  13  -4   19.00    7.30
  -3  14   4   26.60    6.30
   3  14  -4   22.10    6.00
  -3 -14  -4   30.20    5.70
  -3  14   4   26.00    6.90
   3  14  -4   38.60    8.90
   3  14  -4   33.60    7.60
  -3  14  -4   19.70    8.00
  -3  14  -4   25.10    7.30
  -3  14  -4   21.90    6.20
  -3  14  -4   26.00    8.80
   3  15  -4   -1.50    6.70
   3  15  -4    3.40    5.10
  -3  15   4   -1.10    4.00
   3  15  -4    0.40    4.70
  -3 -15  -4    4.00    3.20
  -3  15  -4    0.10    5.70
  -3  15  -4    1.20    4.50
  -3  15  -4   -1.60    5.20
   3  15   4    4.30    5.00
   3  16  -4    5.70    4.20
   3  16  -4    2.30    3.60
  -3  16   4    0.40    3.30
   3  16  -4    2.30    3.90
   3  16   4   -0.20    4.10
  -3  16  -4    2.10    4.60
  -3  16  -4   -1.10    4.90
  -3  16  -4    1.40    3.60
   3  17  -4    2.80    3.10
   3  17   4    1.20    2.60
  -3   0  -5  357.86   34.60
  -3   0   5  338.97   39.10
   3   0   5  358.66   38.60
   3   0  -5  328.97   44.80
  -3   1   5 2243.18  210.38
   3   1  -5 2119.29  215.28
   3  -1   5 2069.09  208.08
  -3  -1  -5 2235.28  207.08
  -3   1  -5 2641.24  202.38
  -3  -1   5 2761.82  212.68
   3  -2   5    5.90    7.00
  -3  -2  -5    8.40    6.30
   3   2  -5    1.00    4.10
   3  -2  -5    6.50    8.10
  -3  -2   5    0.40    6.10
  -3   2  -5    5.80    2.60
   3   3  -5 2175.08  193.78
  -3  -3  -5 2400.76  202.38
   3  -3   5 2258.17  200.58
  -3   3  -5 2165.78  191.38
   3  -3  -5 2188.88  209.08
  -3  -3   5 2162.58  202.18
   3  -3  -5 2249.07  201.58
  -3  -4  -5  190.18   29.60
   3   4  -5  218.78   22.90
   3  -4   5  217.58   29.50
   3  -4  -5  228.38   36.80
  -3  -4   5  196.98   31.00
  -3   4  -5  212.58   19.90
   3  -5   5 2772.42  249.08
  -3  -5  -5 2793.32  251.57
   3  -5  -5 2873.31  258.17
  -3   5  -5 2675.43  236.08
   3  -5  -5 2754.72  250.97
  -3  -5   5 2654.73  251.47
  -3  -6  -5   48.50   17.60
   3  -6   5   45.00   16.60
  -3  -6   5   47.10   18.20
   3  -6  -5   68.39   24.10
  -3  -6   5   95.49   23.60
  -3   6  -5   80.79    8.70
   3  -6  -5   68.39   21.70
  -3  -7  -5 1048.10  100.19
  -3  -7   5  811.82   95.69
   3  -7  -5  785.12   94.49
   3   8  -5   99.79   10.30
   3   8  -5   93.09   10.00
   3  -8   5  120.79   28.90
  -3  -8  -5  125.39   30.30
  -3   8  -5   49.99    9.30
  -3   8  -5   67.49    8.40
  -3  -8   5   97.19   28.50
  -3   8  -5   59.69   10.10
   3  -8  -5   54.09   23.10
  -3   8  -5   58.19    9.60
  -3   8  -5   62.59    9.70
   3   9  -5  208.78   23.60
   3  -9   5  194.68   48.00
  -3   9   5  215.08   24.00
   3   9  -5  229.78   24.90
   3   9  -5  211.68   23.70
  -3  -9  -5  241.58   47.00
   3  -9  -5  263.97   23.80
  -3   9  -5  306.57   25.90
  -3   9  -5  285.67   24.30
   3  -9  -5  245.28   48.80
  -3   9  -5  289.97   24.10
  -3   9  -5  326.87   27.00
  -3   9  -5  291.07   24.70
  -3  -9   5  226.28   49.99
  -3   9  -5  265.77   25.60
  -3 -10  -5   39.20    6.50
   3 -10   5   21.90   29.40
   3  10  -5   49.80    8.60
   3  10  -5   48.00    6.80
   3  10  -5   47.10    8.00
  -3  10   5   52.19    7.40
  -3  10  -5   40.50    8.50
  -3  10  -5   32.20    6.50
  -3 -10   5   39.80   29.40
  -3  10  -5   27.60    6.50
  -3  10  -5   24.00    8.00
  -3  10  -5   32.50    7.80
  -3  10  -5   26.30    7.20
  -3  10  -5   36.40    6.60
  -3  10  -5   26.20    7.90
  -3  10  -5   33.40    8.00
   3 -10  -5   30.70   26.10
   3 -10  -5   26.70    5.40
  -3  11  -5   80.09   10.60
  -3  11  -5   52.79    8.50
  -3  11  -5   55.89    8.80
  -3  11  -5   56.49   10.00
  -3  11  -5   48.70   10.50
   3 -11  -5   51.49    8.20
  -3  11  -5   71.69   11.20
  -3  11  -5   68.19   10.60
  -3 -12  -5   15.00    5.20
   3  12  -5   14.20    6.90
  -3  12   5   15.50    6.40
   3  12  -5   10.40    5.30
  -3  12   5   15.60    7.80
   3  12  -5   15.10    7.40
   3  12  -5   11.70    7.60
  -3  12  -5   -0.40    5.30
  -3  12  -5   -1.80    4.80
  -3  12  -5   -4.00    7.30
  -3  12  -5    2.00    6.00
   3 -12  -5    7.40    4.00
  -3  12  -5    7.20    7.60
   3  13  -5  135.49   18.90
  -3  13   5   97.19   12.40
   3  13  -5   76.59   13.00
  -3  13   5   88.09   11.20
  -3 -13  -5   74.19   10.00
   3  13  -5   95.79   13.70
   3  13  -5   82.99   10.60
  -3  13  -5   55.09   10.90
  -3  13  -5   58.59    9.80
  -3  13  -5   48.80   11.70
  -3  13  -5   71.69   13.50
  -3  13  -5   42.10   11.80
  -3  14   5   14.70    6.30
  -3 -14  -5   25.10    5.30
   3  14  -5   18.10    5.60
  -3  14   5   19.70    5.80
   3  14  -5   17.40    7.00
   3  14  -5   14.30    6.70
   3  14  -5   17.80    6.20
  -3  14  -5   26.70    7.20
  -3  14  -5   27.10    8.70
  -3  14  -5   23.20    6.00
  -3  14  -5   18.70    7.70
  -3 -15  -5    1.20    3.00
   3  15  -5    0.60    3.70
   3  15  -5   -1.30    4.80
   3  15  -5    2.70    5.30
  -3  15   5    4.30    4.10
  -3  15  -5   17.30    5.90
  -3  15  -5    5.90    6.00
   3  15   5   17.90    5.30
  -3  15  -5   18.30    5.00
  -3  15  -5    9.00    6.30
  -3  16   5    3.90    3.60
   3  16  -5    4.80    4.50
  -3  16  -5    0.80    4.30
  -3  16  -5   -0.30    4.00
   3  16   5    1.70    3.80
  -3  16  -5   -0.20    2.90
   3  17  -5   -0.50    2.80
  -3  17   5    0.40    1.90
   3  17   5    0.60    2.10
  -3  17  -5    6.40    3.20
  -3   0   6   -3.60    6.20
  -3   0  -6    1.40    3.70
   3   0  -6   15.10   11.00
   3   0   6    1.10    6.70
  -3  -1  -6  117.89   18.00
   3  -1   6  136.29   21.50
  -3   1   6  132.59   24.80
  -3  -1   6  102.79   20.70
  -3   1  -6  116.89   13.00
   3   2  -6   11.80    1.90
   3  -2   6   15.70    9.40
  -3  -2  -6   14.90    7.90
   3   2  -6   10.60    5.20
   3  -2  -6   -1.40    8.80
   3  -2  -6    5.30    6.80
  -3  -2   6   14.40   10.50
  -3   2  -6    4.90    3.10
  -3  -3  -6  291.87   40.10
   3  -3   6  315.27   40.50
   3  -3  -6  288.37   48.30
   3  -3  -6  404.46   43.40
  -3   3  -6  368.96   31.20
  -3  -3   6  332.27   42.70
  -3  -4  -6   59.99   18.10
   3  -4   6   71.19   18.50
   3  -4  -6   66.29   18.10
   3  -4  -6   69.49   24.20
  -3  -4   6   66.59   19.60
  -3   4  -6   72.49    8.20
  -3  -5  -6   85.59   23.00
   3  -5   6  106.69   24.50
   3  -5  -6   68.99   26.10
  -3   5  -6  111.09   10.90
   3  -5  -6   99.49   23.70
  -3  -5   6  107.39   25.40
   3  -6   6   15.70   12.80
  -3  -6  -6   23.10   14.70
   3  -6  -6    5.50   11.20
  -3  -6   6   13.40   13.60
   3   7  -6    0.60    3.80
   3  -7   6    6.20   13.60
  -3  -7  -6    0.10   14.20
  -3  -7  -6    2.60    3.10
  -3   7  -6    1.00    4.50
  -3   7  -6    6.90    3.60
  -3   7  -6    5.60    3.30
  -3  -7   6   28.20   17.80
  -3   7  -6   11.60    4.40
   3  -7  -6    4.10   12.00
   3   8  -6   51.49    9.30
  -3  -8  -6   48.10    8.00
   3  -8   6   44.90   20.80
   3   8  -6   51.39    7.80
  -3   8  -6   67.19   10.90
   3  -8  -6   57.09   23.20
   3  -8  -6   57.39    7.90
  -3   8  -6   65.69   10.70
  -3   8  -6   67.89    9.60
  -3  -8   6   64.89   27.00
  -3   8  -6   59.29   10.30
  -3   8  -6   70.49    8.80
  -3   8  -6   73.49    8.40
  -3  -9  -6    0.30    3.80
   3   9  -6    0.80    3.80
   3   9  -6    8.80    5.50
   3  -9   6  -31.70   19.50
  -3  -9  -6  -16.80   19.50
   3  -9  -6    4.90    3.60
  -3   9  -6    2.00    5.30
  -3   9  -6   -0.60    3.30
  -3   9  -6    3.70    5.50
  -3   9  -6    2.80    4.30
   3  -9  -6    2.00   15.40
  -3   9  -6    9.80    5.00
  -3   9  -6    5.90    4.90
  -3   9  -6    2.90    5.20
  -3   9  -6    7.50    6.10
   3  10  -6   53.49    7.60
   3  10  -6   42.00    8.60
   3 -10   6   19.50   32.40
  -3 -10  -6   55.89   29.60
  -3 -10   6   94.69   34.70
  -3  10  -6   44.90    7.00
   3 -10  -6   59.49   27.90
  -3  10  -6   42.20    9.00
  -3  10  -6   48.30    7.50
   3 -10  -6   37.20    6.50
  -3  10  -6   38.60    9.00
  -3  10  -6   42.60    8.60
  -3  10  -6   31.90    7.50
   3  11  -6    5.70    4.30
   3  11  -6    5.20    9.80
   3  11  -6    0.30    9.90
  -3  11  -6   10.30    7.70
  -3  11  -6    5.70    8.10
  -3  11  -6    4.20    9.90
  -3  11  -6    7.20   11.40
  -3  11  -6    7.80    5.00
   3 -11  -6    7.70    4.20
  -3  11  -6    6.50   10.30
  -3  12   6   14.30    5.90
  -3 -12  -6   10.00    5.00
   3  12  -6   14.50    4.70
   3  12  -6   15.80    7.70
   3  12  -6   21.00    7.50
   3  12  -6   15.70    7.60
  -3  12  -6    8.70    5.60
  -3  12  -6    2.50    4.80
  -3  12  -6    3.40    6.20
   3 -12  -6    3.70    3.70
  -3  12  -6    0.30    7.60
   3  12   6    5.40    5.30
  -3  12  -6    5.60    7.50
   3  13  -6   13.70    6.60
   3  13  -6   22.10    5.50
  -3 -13  -6   23.70    5.90
   3  13  -6   18.40    7.80
  -3  13   6   19.90    7.10
  -3  13   6   28.50    6.50
   3  13  -6   24.00    7.90
  -3  13  -6   24.20    7.70
  -3  13  -6   25.60    6.20
   3 -13  -6   26.50    5.10
  -3  13  -6   23.50    5.90
  -3  13  -6   33.00    9.30
  -3  13  -6   15.40    7.80
   3  14  -6    6.20    5.90
   3  14  -6    1.60    5.90
  -3  14   6    4.90    5.90
   3  14  -6    3.30    5.90
  -3  14   6    5.20    4.70
  -3 -14  -6    2.90    3.80
  -3  14  -6   -0.30    6.30
  -3  14  -6   -4.80    6.00
   3 -14  -6   -0.40    3.00
   3  14   6    3.00    5.30
  -3  14  -6   -0.10    6.30
  -3  14  -6    4.50    6.00
   3  15  -6    0.50    4.90
  -3  15   6    1.40    3.70
  -3 -15  -6   -0.50    3.00
   3  15  -6    1.60    5.00
  -3  15  -6    4.60    6.00
  -3  15  -6   10.20    6.00
  -3  15  -6   11.50    6.00
   3  15   6    9.70    4.50
   3  16  -6    9.50    4.10
   3  16  -6    2.40    3.40
  -3  16   6    3.70    2.90
  -3  16  -6    3.60    4.10
   3  16   6    5.10    3.00
  -3  16  -6    8.30    4.30
   3   0  -7  102.09   16.90
   3   0   7  106.79   20.90
  -3   0   7   82.79   20.40
  -3   0  -7  102.09   15.00
   3   1  -7 3446.16  284.27
   3  -1   7 3519.75  292.37
  -3  -1  -7 3290.47  286.67
  -3   1   7 3421.66  293.87
  -3   1  -7 2919.31  279.97
   3  -1  -7 3041.10  287.57
  -3  -1   7 3184.58  292.47
  -3  -2  -7   28.60    9.40
   3   2  -7   21.40    6.20
   3  -2   7   25.50   11.90
   3   2  -7   25.30    5.80
  -3  -2   7   33.90   14.70
   3  -2  -7   33.50   12.00
   3  -3  -7 2558.54  235.78
  -3  -3   7 2600.34  238.58
  -3   3  -7 2602.54  222.88
   3  -4   7   41.70   16.10
  -3  -4  -7   40.00   16.10
  -3  -4   7   77.69   23.70
   3  -4  -7   83.69   19.70
  -3   4  -7   61.59    7.50
  -3  -5   7 1311.07  137.79
   3  -5  -7 1439.96  138.79
  -3   5  -7 1385.36  119.19
  -3  -6  -7    0.30   12.00
   3  -6   7   -0.30   11.90
  -3  -6  -7   11.10    3.80
  -3   6  -7    6.90    3.50
  -3  -6   7   25.40   16.30
   3  -6  -7    6.20    3.50
   3  -6  -7   17.50   15.10
   3  -7   7  993.10  109.69
  -3  -7  -7  868.31  100.29
  -3  -7  -7  872.41   74.99
   3   7  -7  863.01   74.49
   3  -7  -7  753.32   76.89
  -3   7  -7  868.11   75.49
   3  -7  -7  861.11   99.39
  -3  -7   7  968.00  102.29
  -3   7  -7  828.22   74.69
   3   7   7  852.81   74.99
  -3   7  -7  860.01   74.99
  -3  -8  -7   64.09   26.90
   3  -8   7   90.59   28.10
   3  -8  -7   -4.60   16.70
  -3   8  -7   17.20    4.90
   3   8   7   25.70    5.50
  -3  -8   7   24.10   23.90
   3  -8  -7   19.70    5.00
  -3   8  -7   27.00    6.30
  -3   8  -7   21.60    5.90
  -3   8  -7   32.40    7.80
   3  -9  -7  240.68   26.10
  -3   9  -7  339.67   30.40
  -3   9  -7  296.67   26.50
  -3   9  -7  264.27   26.20
  -3  -9   7  248.58   58.39
  -3   9  -7  309.77   27.70
  -3   9  -7  287.97   27.50
   3  -9  -7  251.97   54.49
   3  10  -7   -1.60    6.30
   3  10  -7    1.00    4.60
  -3 -10  -7    2.30    4.70
   3  10  -7   -2.90    6.10
  -3  10  -7    7.40    7.00
  -3  10  -7    2.10    6.20
  -3  10  -7    9.50    7.40
  -3  10  -7    0.40    3.70
   3 -10  -7    7.40    4.50
  -3  10  -7    4.20    6.00
  -3  10  -7    6.00    5.10
  -3 -11  -7  121.69   16.30
   3  11  -7  124.29   18.20
   3  11  -7  120.59   15.90
  -3  11   7  120.39   15.90
   3  11  -7  146.29   17.80
  -3  11  -7  188.98   18.10
  -3  11  -7  194.48   16.70
  -3  11  -7  176.78   16.30
  -3  11  -7  177.28   19.40
   3 -11  -7  164.78   15.80
  -3  12   7   37.80    7.00
   3  12  -7   34.80    9.10
   3  12  -7   25.00    8.00
  -3 -12  -7   30.20    6.40
  -3  12  -7   12.50    8.40
   3 -12  -7   28.30    5.60
  -3  12  -7   36.30   10.20
  -3  12  -7   43.20   14.60
  -3  12  -7   24.90    5.90
  -3  12  -7   46.00   14.50
   3  13  -7  102.89   13.70
  -3  13   7   85.89   11.00
  -3 -13  -7   89.29   11.10
  -3  13   7   78.69   12.10
   3  13  -7   89.79   14.10
   3  13  -7   96.29   13.40
   3  14  -7    2.10    5.50
  -3  14   7    2.20    4.20
  -3  14   7    0.10    4.10
   3  14  -7    0.40    5.20
  -3 -14  -7    2.30    3.70
   3  14  -7   -2.80    4.60
  -3  14  -7   -0.60    5.70
  -3  14  -7    5.00    5.50
  -3  14  -7   11.30    6.30
   3 -14  -7   11.60    3.50
   3  14   7    5.80    4.80
   3  15  -7    2.50    4.30
   3  15  -7    1.00    4.70
  -3  15   7    4.80    3.30
  -3  15  -7    5.00    5.00
  -3  15  -7    4.00    5.30
  -3  15  -7   10.20    5.00
   3  15   7    5.40    3.60
  -3  16   7    4.10    2.20
   3  16  -7    8.60    3.20
   3  16  -7    4.90    3.60
  -3  16  -7    5.40    3.70
  -3  16  -7   12.80    4.20
   3  16   7    6.20    2.40
  -3   0  -8   57.29    9.90
  -3   0   8   51.19   18.60
   3   0  -8   51.69   12.80
   3   1  -8  -14.90   11.70
  -3  -1  -8   11.00    7.60
   3   1  -8    7.40    3.30
   3   1  -8   12.90    6.60
   3  -1   8   -7.60    9.00
   3  -1  -8   -4.20    6.30
  -3   1  -8   -2.10    3.30
  -3  -2  -8   74.19   16.60
   3  -2   8   66.49   20.60
  -3  -2   8   64.39   20.10
  -3   2  -8   72.49   10.00
   3  -2  -8   67.29   17.20
   3  -3   8   31.50   15.10
  -3  -3  -8   49.99   16.60
  -3  -3   8   42.70   18.30
   3  -3  -8   27.70   14.40
   3  -4   8  159.28   28.20
  -3  -4  -8  132.29   28.30
  -3  -4  -8  128.59   11.90
  -3   4  -8  105.79   11.30
   3  -4  -8   91.09   11.50
   3   4   8   98.69   12.20
   3  -4  -8   67.39   24.80
  -3  -4   8  114.99   28.60
  -3  -5  -8    6.80    6.30
  -3   5   8    2.20    3.80
   3  -5   8    1.30   11.70
  -3  -5  -8   22.10   15.50
   3  -5  -8   -8.90    9.80
  -3  -5   8   15.60   18.70
   3   5   8    4.60    4.20
   3  -5  -8    3.60    3.20
  -3   5  -8   -0.20    3.00
  -3   5  -8   -0.30    3.20
  -3  -6  -8    1.90    4.00
   3  -6   8  -25.80   13.20
  -3  -6  -8   26.30   17.40
  -3   6   8    2.90    3.60
   3   6   8    4.90    4.20
   3  -6  -8   10.20   15.10
  -3  -6   8    8.90    3.90
   3  -6  -8    2.80    3.70
  -3   6  -8    1.80    6.10
  -3   6  -8    2.70    3.60
  -3   6  -8    0.00    3.70
  -3  -6   8  -20.00   11.00
   3   7  -8   19.90    4.40
  -3  -7  -8   24.60    6.00
  -3  -7  -8   31.30   21.90
   3  -7   8   32.50   21.00
  -3   7  -8   21.00    5.00
   3  -7  -8   22.70   17.80
   3  -7  -8   22.60    5.30
  -3  -7   8   16.20   23.00
  -3   7  -8   22.60    6.00
   3   7   8   30.30    6.10
  -3  -8  -8   35.90    6.30
   3  -8   8   17.10   24.30
   3   8  -8   34.20    5.10
   3   8  -8   38.80    7.90
  -3  -8  -8   49.60   28.50
  -3   8  -8    4.20    5.40
  -3   8  -8    2.80    7.00
   3  -8  -8    6.60    4.50
   3   8   8    6.10    4.40
  -3   8  -8    6.40    4.80
  -3  -9  -8   10.00    5.40
   3   9  -8    7.30    6.90
   3   9  -8    5.80    4.40
  -3   9  -8   15.50    7.40
  -3   9  -8   12.00    6.50
  -3   9  -8   18.90    6.50
  -3  -9   8   20.10    6.60
  -3   9  -8   26.30    6.10
   3  -9  -8   21.80    5.40
   3  10  -8   19.50    5.40
   3  10  -8    6.60    7.10
  -3 -10  -8   31.90    6.90
   3  10  -8   22.80    8.10
  -3  10   8   15.80    5.20
  -3  10  -8   45.70    9.00
  -3  11   8   40.50    6.90
   3  11  -8   66.99   12.30
  -3 -11  -8   64.59    9.50
   3  11  -8   37.10    9.00
   3  11  -8   37.40    7.50
  -3  11  -8   38.20    9.40
  -3  11  -8   50.99    7.80
  -3  11  -8   41.90    8.10
  -3 -12  -8    8.10    5.10
   3  12  -8    0.80    6.60
   3  12  -8    0.10    6.50
  -3  12   8    4.40    4.20
   3  12  -8    2.50    5.60
  -3  12  -8    1.00    5.60
  -3  12  -8    3.20    7.00
  -3  12  -8    1.30    4.80
   3 -12  -8    3.90    4.40
  -3  12  -8    5.20    7.60
  -3 -13  -8    2.70    4.20
   3  13  -8   -1.10    5.70
  -3  13   8    2.50    3.70
  -3  13   8    4.00    5.40
   3  13  -8    7.60    6.20
   3  13  -8    7.60    6.10
   3  13   8   -0.90    4.10
  -3  13  -8    0.50    5.40
  -3  13  -8    1.00    5.10
  -3  13  -8    0.60    6.80
   3 -13  -8    1.80    3.60
  -3  13  -8    3.60    6.40
   3  14  -8    2.00    5.60
   3  14  -8    5.80    4.90
  -3  14   8    2.60    4.90
  -3 -14  -8   -0.60    3.40
   3  14  -8    1.10    5.50
  -3  14   8    0.60    3.00
   3  14   8    4.50    3.70
  -3  14  -8    4.50    5.30
   3 -14  -8    4.40    3.10
  -3  15   8    3.80    2.50
  -3 -15  -8   10.20    2.70
   3  15  -8    6.20    4.40
   3  15  -8   11.30    4.60
   3  15   8    5.20    3.90
  -3  15  -8    4.10    4.30
  -3  15  -8   10.70    5.20
  -3  15  -8    7.40    4.10
   3   0  -9   77.79   15.90
  -3   0   9   73.69   23.20
  -3   0  -9   73.69   12.20
  -3   0   9   77.29   10.10
   3   1  -9 1027.50   96.69
  -3  -1  -9 1067.69  104.89
   3  -1   9 1129.89  114.19
  -3   1   9 1038.70   96.59
   3  -1  -9 1217.18  109.39
  -3   1  -9 1166.68   98.79
   3   1   9 1112.69   96.79
   3  -1  -9 1114.89   96.19
  -3  -1   9 1069.39   96.69
  -3  -1   9 1253.77  118.09
  -3  -2  -9  131.39   26.10
  -3  -2  -9  116.89   13.70
  -3   2   9  120.99   14.30
   3  -2   9  151.48   29.10
   3  -2  -9  140.29   13.90
  -3  -2   9  134.79   31.80
  -3  -2   9  136.29   14.40
  -3   2  -9  151.48   15.70
   3   2   9  147.29   14.90
   3  -2  -9  116.29   25.00
   3  -3  -9  321.47   64.69
  -3   3  -9  444.86   38.70
  -3  -3   9  399.56   37.90
  -3  -3   9  458.95   58.79
   3  -4   9  113.59   30.60
  -3  -4  -9  108.29   27.40
  -3  -4   9   87.79   27.20
   3   4   9   73.79   11.00
   3  -4  -9   80.69   10.00
  -3  -4   9   84.49   10.60
   3  -4  -9   66.99   21.70
  -3  -5  -9  400.86   33.00
  -3  -5  -9  500.75   60.39
  -3   5   9  413.86   33.10
   3  -5   9  433.76   55.69
   3  -5   9  382.06   33.10
  -3   5  -9  336.97   32.10
   3  -5  -9  303.37   32.30
   3   5   9  334.27   33.00
  -3   5  -9  315.77   32.30
  -3  -5   9  376.66   53.89
  -3  -5   9  313.77   32.80
   3  -5  -9  355.66   50.99
  -3  -6  -9    5.70   23.70
  -3   6   9    3.50    4.40
  -3  -6  -9    5.70    4.70
   3  -6   9    1.10   18.10
   3   6   9    8.20    4.90
  -3   6  -9    5.80    4.30
  -3  -6   9    6.00    4.50
   3  -6  -9    3.90    4.60
  -3   6  -9    2.70    4.00
  -3  -6   9   -1.30   19.90
   3  -6  -9   -3.10   19.00
   3   7   9  163.38   16.30
  -3   7  -9  153.68   15.50
  -3   7  -9  141.99   16.30
  -3  -7   9  154.98   16.40
   3  -7  -9  135.99   16.10
  -3  -7   9  131.39   40.30
   3  -7  -9  134.39   41.20
   3  -8   9   48.40   43.10
  -3  -8  -9   53.09    8.30
   3   8  -9   53.09    9.10
   3   8  -9   35.70    8.80
  -3   8  -9   33.90    9.20
   3  -8  -9   50.09    7.90
  -3   8  -9   51.29    8.70
   3   8   9   49.70    8.50
  -3   8  -9   55.89    7.90
   3   9  -9  298.47   31.70
  -3  -9  -9  301.57   30.60
  -3   9  -9  335.67   31.10
   3  -9  -9  322.17   30.40
  -3   9  -9  349.17   30.40
  -3   9  -9  343.07   32.60
  -3   9  -9  335.67   31.60
   3  10  -9  173.78   21.20
   3  10  -9  186.38   23.80
  -3 -10  -9  201.08   22.20
  -3  10  -9  258.67   23.10
  -3  10  -9  232.08   23.90
  -3 -10   9  242.18   23.50
  -3  10  -9  244.68   22.10
  -3  10  -9  266.47   24.80
  -3  11   9   66.69    9.00
   3  11  -9   66.79   12.10
   3  11  -9   79.09   12.70
  -3 -11  -9   73.29   10.80
   3  11  -9   80.59   12.50
   3  11  -9   67.99    9.70
   3  12  -9   15.70    7.00
  -3 -12  -9   21.80    5.50
   3  12  -9   27.80    7.10
   3  12  -9   16.50    6.70
  -3  12   9   17.90    4.30
  -3  12  -9    2.20    5.30
  -3  12  -9    5.60    5.20
  -3  12  -9    6.20    6.90
  -3  12  -9    1.60    7.20
  -3  13  -9   55.99    8.90
   3  13   9   47.20    7.10
  -3  13  -9   58.69    9.40
   3 -13  -9   44.30    7.10
  -3  13  -9   35.30    8.30
   3  14  -9   24.80    5.50
   3  14  -9   18.30    5.30
  -3  14   9   12.20    5.20
  -3  14   9   18.40    3.10
  -3 -14  -9   19.10    3.90
  -3  14  -9    8.60    4.50
  -3  14  -9    7.60    5.30
   3  14   9   10.00    3.60
  -3  14  -9    7.70    5.10
   3  15  -9    4.00    3.70
  -3 -15  -9    1.30    2.20
   3  15  -9    2.60    3.20
  -3  15  -9    6.40    3.80
   3   0  10    4.40    5.20
  -3   0 -10    4.70    4.40
  -3   0  10   -2.20    4.90
   3   0 -10    3.70    4.00
  -3   0 -10    8.10    5.50
   3   0 -10   10.30    5.60
  -3   1  10   18.30    6.20
  -3  -1 -10   17.20    7.60
  -3  -1 -10   17.00    4.90
   3   1 -10   21.10    5.10
   3  -1  10   10.60    5.60
  -3   1 -10   16.70    6.10
   3  -1 -10   19.20    5.20
   3   1  10   20.60    6.20
   3  -1 -10   30.40   15.10
  -3   1 -10   14.00    4.10
  -3  -1  10    9.10    5.40
  -3  -1  10    0.30   12.70
   3   2 -10   23.00    5.50
  -3   2  10   33.30    6.80
  -3  -2 -10   26.30    5.70
   3  -2  10   64.59   20.20
   3  -2  10   25.80    6.20
  -3  -2 -10   37.10   18.70
  -3  -2  10   20.90    6.20
   3   2  10   15.70    6.00
  -3  -2  10   26.90   18.00
  -3   2 -10   17.00    6.50
   3  -2 -10   23.00    5.50
   3  -2 -10   -2.60   14.80
   3   3 -10    5.20    3.30
   3  -3  10    0.80    4.60
  -3   3  10    7.70    5.20
  -3  -3 -10   -7.90   16.70
   3  -3  10  -11.10   15.10
  -3  -3 -10    6.20    4.50
   3  -3 -10    5.50    4.40
   3  -3 -10  -23.60   14.40
  -3  -3  10    7.10    4.90
  -3  -3  10    8.20   16.10
   3   3  10    9.50    5.50
  -3   4  10    9.20    5.50
   3  -4  10   38.80   20.80
   3  -4  10    4.90    4.70
  -3  -4 -10    4.10    4.80
  -3  -4 -10   33.70   23.20
   3  -4 -10   12.20    5.00
  -3  -4  10   30.10   22.40
  -3  -4  10   12.80    5.70
   3   4  10    7.30    5.50
   3  -4 -10  -11.80   14.80
  -3   5  10    6.00    5.10
   3  -5  10    7.90    4.80
  -3  -5 -10    5.80    5.10
  -3  -5 -10   48.80   25.80
   3  -5  10   25.70   24.30
   3   5  10    6.90    5.40
  -3  -5  10    4.00    5.20
  -3   5 -10    4.60    3.90
  -3   5 -10    2.50    3.90
  -3  -5  10  -10.00   17.00
   3  -5 -10    8.80    5.00
   3  -5 -10   12.30   22.00
  -3  -6 -10   75.19   39.80
   3  -6  10   26.00    6.30
  -3   6  10   24.30    6.30
  -3  -6 -10   19.10    5.90
   3  -6  10   16.20   28.30
   3  -6 -10  -41.80   30.10
  -3  -6  10  -14.50   21.40
   3   6  10    5.50    9.80
  -3  -6  10   12.10    6.10
  -3   6 -10    8.10    4.80
   3  -6 -10    7.60    5.50
  -3   7  10    3.10    4.50
   3  -7  10    8.80    7.00
  -3  -7 -10    1.40    5.40
   3  -7 -10   13.30    5.50
  -3  -7  10    8.10    5.40
  -3   7 -10   10.00    5.50
  -3   7 -10    8.60    4.70
   3   7  10   10.40    5.70
  -3  -8  10   40.30    8.60
   3   8  10   47.80    7.70
  -3   8 -10   33.90    9.40
  -3   8 -10   41.10    7.00
  -3   8 -10   34.30    7.30
  -3   8 -10   38.60    8.20
   3  -8 -10   46.00    7.70
   3   9 -10    8.70    4.30
  -3  -9 -10    9.20    6.00
   3   9 -10    3.30    6.70
  -3   9 -10   11.70    8.20
  -3   9 -10   15.20    5.50
  -3   9 -10    9.80    5.90
  -3   9 -10   17.40    7.50
   3  -9 -10   24.00    6.30
  -3  -9  10   25.50    6.30
   3  10 -10   33.60    5.50
   3  10 -10   31.30    8.50
  -3 -10 -10   29.20    6.60
   3  10 -10   29.40    8.10
   3 -10 -10   25.80    6.10
  -3  10 -10   33.50    9.20
  -3  10 -10   27.30    6.60
  -3  10 -10   21.10    8.40
  -3 -10  10   23.10    6.20
  -3  10 -10   28.30    6.10
  -3 -11 -10   15.20    5.60
   3  11 -10   10.40    6.20
   3  11 -10   17.20    6.90
   3  11 -10    7.40    5.50
  -3  11 -10    5.40    7.00
   3 -11 -10    3.90    4.70
   3  11  10    2.00    4.00
  -3  11 -10    5.60    4.90
  -3  11 -10    1.70    6.20
  -3  11 -10    2.00    5.10
   3  12 -10    7.40    5.90
   3  12 -10    6.80    5.70
   3  12 -10    8.80    6.70
  -3 -12 -10   11.60    5.20
  -3  12 -10   26.20    8.00
  -3  12 -10   15.90    6.90
   3 -12 -10   16.30    4.60
   3  12  10   24.30    4.30
  -3  12 -10   23.40    5.80
  -3 -13 -10    8.20    3.80
  -3  13  10    5.90    3.80
   3  13 -10    4.10    4.40
   3  13 -10    7.00    5.10
   3  13 -10    2.20    5.20
   3  13  10    3.20    3.00
   3 -13 -10    0.00    3.10
  -3  13 -10    0.80    4.00
  -3  13 -10    0.90    5.10
  -3  13 -10    1.30    5.10
   3  14 -10    3.20    4.10
   3  14 -10    0.40    3.50
   3 -14 -10   -0.20    2.10
  -3  14 -10   -2.00    4.00
  -3  14 -10    2.40    5.50
  -3  14 -10   -1.70    4.10
   3   0  11  149.69   17.70
  -3   0 -11  160.68   20.80
   3   0 -11  166.88   16.60
  -3   0 -11  153.18   16.30
  -3   0  11  156.08   17.80
   3   1  11  535.55   48.20
   3  -1 -11  535.25   47.40
  -3   1 -11  484.85   46.70
  -3  -1  11  551.24   48.30
   3  -1 -11  536.25   52.89
  -3   2  11   55.89    9.70
   3   2 -11   54.39    8.50
  -3  -2 -11   49.70   12.40
  -3  -2 -11   61.89    9.80
   3  -2  11   64.19   10.40
   3   2  11   67.19   11.10
   3  -2 -11   65.99   10.00
  -3  -2  11   74.49   11.40
  -3  -2  11   28.40   25.10
  -3  -3 -11  561.84   49.00
  -3   3  11  592.34   49.70
   3  -3  11  607.14   71.39
   3   3 -11  488.75   47.80
   3  -3  11  554.84   49.60
   3   3  11  550.74   51.39
  -3  -3  11  541.15   49.60
   3  -3 -11  498.05   49.00
   3  -4  11   55.49   27.90
  -3   4  11   26.60    7.30
   3  -4  11   29.30    8.80
  -3  -4 -11   26.30    7.10
   3   4  11   52.09    8.90
   3  -4 -11   81.89   43.50
  -3   4 -11   43.70    6.80
  -3  -4  11   21.10   26.30
   3  -5 -11  427.86   39.70
  -3  -5  11  448.66   40.50
   3  -5 -11  338.17   70.59
  -3   5 -11  439.06   39.10
   3   5  11  442.26   40.30
  -3   6 -11   16.30    5.20
  -3   6 -11   26.20    5.80
  -3  -6  11   16.40    7.30
   3   6  11   26.50   10.00
   3  -7  11  269.37   23.30
   3  -7 -11  235.28   22.80
  -3   7 -11  228.28   22.10
  -3  -7  11  208.08   23.30
  -3   7 -11  197.08   22.00
   3   7  11  234.78   22.90
   3   8 -11   81.39   15.80
  -3  -8 -11  110.99   14.80
   3  -8 -11  145.39   14.50
  -3  -8  11  122.29   15.10
  -3   8 -11  116.39   13.80
   3   8  11  140.39   14.10
  -3   8 -11  117.19   17.10
  -3   8 -11  119.39   14.10
  -3   9 -11  146.49   15.90
  -3   9 -11  159.38   18.60
   3  -9 -11  158.58   16.20
  -3   9 -11  151.58   19.10
  -3  -9  11  129.99   16.10
  -3   9 -11  137.29   15.20
  -3 -10 -11   61.29    9.40
   3  10 -11   45.00    8.00
   3  10 -11   53.69    8.90
  -3  10 -11   26.80    6.00
  -3  10 -11   24.50    8.40
   3 -10 -11   40.10    7.10
  -3 -10  11   41.00    7.20
  -3  10 -11   21.20    6.00
  -3  10 -11   33.00    8.60
   3  11 -11   75.29   12.10
  -3 -11 -11   63.29    9.60
   3  11 -11   56.89   13.20
   3  11 -11   68.69   10.10
  -3  11 -11   61.99   12.10
  -3  11 -11   52.59    9.80
  -3  11 -11   43.70    8.20
   3 -11 -11   55.39    9.10
  -3  11 -11   52.19    9.00
  -3 -12 -11    2.70    4.10
   3  12 -11    2.10    4.00
   3  12 -11    1.70    5.20
   3  12 -11    4.80    4.50
  -3  12 -11    2.00    5.40
  -3  12 -11    3.50    6.00
   3 -12 -11    9.60    4.10
  -3  12 -11    0.70    3.80
   3  13 -11   10.10    4.50
   3  13 -11   12.00    4.30
  -3  13  11    8.00    3.30
  -3 -13 -11   15.00    3.60
  -3  13 -11    4.70    4.40
  -3  13 -11    2.00    4.20
   3  14 -11    6.70    3.30
  -3 -14 -11    6.20    2.10
   3  14 -11    5.20    3.00
  -3  14 -11    2.10    3.20
  -3   0  12   58.69   10.20
   3   0 -12   59.09    9.90
   3   0  12   51.89   10.10
  -3   0 -12   57.09    9.50
  -3  -1 -12   12.10    5.70
   3  -1  12   22.80    8.20
  -3  -1 -12   38.30   13.60
  -3   1  12   18.10    7.50
   3   1 -12   25.30    6.10
  -3  -1  12   10.20    7.00
   3   1  12   17.60    7.40
   3  -1 -12   18.30    6.00
  -3   1 -12   18.20    4.90
   3  -2  12   -0.80    6.10
  -3   2  12    3.00    6.30
  -3  -2 -12    1.10    5.20
   3   2 -12    1.20    4.20
  -3  -2 -12    1.10    9.00
   3  -2 -12    7.40    5.90
  -3  -2  12    6.70    6.60
   3   2  12   -1.20    6.80
  -3  -3 -12   17.30    6.30
   3  -3  12   13.40    7.00
  -3   3  12   12.00    6.50
  -3  -3 -12   11.00   11.00
  -3  -3  12   10.00    7.00
   3  -3 -12   10.50    5.80
   3   3  12   12.80    7.00
  -3  -4 -12    2.60    6.40
  -3   4  12    4.00    7.50
   3  -4 -12   -0.60    5.30
   3   4  12    5.10    7.10
  -3   4 -12    3.30    4.70
  -3  -5 -12   20.50    6.80
   3  -5  12   14.00    6.90
  -3   5  12    8.90    6.00
   3   5  12   16.00    7.10
   3  -5 -12   15.30    6.10
  -3   5 -12   10.40    4.80
  -3  -5  12   10.90    6.90
   3  -6  12   26.20    7.40
  -3  -6 -12   22.00    6.70
  -3   6  12   21.10    6.30
   3   6  12   29.50    7.40
  -3  -6  12   19.20    7.20
  -3   6 -12   14.90    5.80
   3  -6 -12   21.30    6.70
  -3   6 -12   17.40    5.50
  -3   7  12    4.70    4.60
   3  -7  12    7.50    5.70
   3   7 -12    5.40   10.00
   3   7  12   12.30    7.50
  -3  -7  12   10.80    6.70
  -3   7 -12   12.40    4.50
  -3   7 -12   14.20    5.00
   3  -8  12    3.70    5.30
  -3  -8 -12   12.60    6.20
   3   8 -12    7.60    6.50
  -3   8 -12    7.30    4.30
   3   8  12    1.90    4.40
  -3   8 -12   14.50    8.10
  -3  -8  12    5.00    5.70
   3  -8 -12    5.50    5.50
  -3   8 -12    4.60    4.10
  -3  -9 -12   20.80    6.10
   3   9 -12   14.50    5.30
   3   9 -12   12.30    6.70
  -3   9 -12    8.00    6.50
  -3   9 -12   16.00    4.80
  -3  -9  12   13.80    6.10
   3  -9 -12   12.20    5.30
  -3   9 -12   14.90    7.60
  -3   9 -12    5.90    4.30
   3  10 -12    8.90    8.00
   3  10 -12    4.70    4.60
   3  10 -12    6.20    6.50
  -3 -10 -12    5.40    4.60
   3 -10 -12    6.10    4.40
  -3  10 -12    0.80    6.10
  -3  10 -12    4.00    3.90
  -3 -10  12    0.10    4.50
  -3  10 -12    7.30    4.00
  -3  10 -12    9.50    6.80
   3  11 -12    3.60    4.10
  -3 -11 -12   10.40    4.90
   3  11 -12   10.20    6.20
   3  11 -12    6.80    4.80
  -3  11 -12    1.70    5.90
  -3  11 -12    7.90    6.40
  -3  11 -12    3.20    3.40
   3 -11 -12    3.30    4.10
   3  12 -12    7.80    5.30
   3  12 -12    5.60    3.60
  -3 -12 -12    5.60    3.60
   3 -12 -12    6.80    3.30
  -3  12 -12    7.20    5.30
  -3  12 -12    2.00    2.70
  -3  12 -12    3.40    4.50
   3  13 -12   21.10    4.50
  -3 -13 -12   17.90    3.00
   3  13 -12    8.00    3.30
   3 -13 -12   10.70    2.50
  -3  13 -12    5.90    3.90
  -3  13 -12   10.80    4.30
   3   0  13   96.59   14.50
   3   0 -13   84.19   12.00
  -3   0 -13   72.89   10.80
  -3   0  13   90.49   14.00
   3  -1  13  350.26   33.50
   3   1 -13  318.77   31.30
  -3   1  13  365.16   33.30
  -3  -1 -13  324.17   31.70
   3   2 -13    6.80    4.00
  -3   2  13   12.80    7.40
   3  -2  13   14.70    7.90
  -3  -2 -13    6.30    6.00
  -3  -2  13   19.40    8.10
   3  -2 -13    9.40    5.80
   3   2  13    4.60    7.30
   3  -3  13  332.57   36.10
  -3   3  13  351.56   35.60
  -3  -3 -13  346.97   35.00
   3   3  13  407.56   36.10
  -3  -3  13  406.06   36.70
  -3   3 -13  361.76   34.00
   3  -3 -13  421.06   35.40
   3  -4  13   11.60    7.60
  -3  -4 -13    9.30    6.10
  -3   4  13   10.70    6.40
  -3  -4  13    2.00    6.90
  -3   4 -13    3.70    5.60
   3  -4 -13    1.80    5.90
   3   4  13    0.60    6.80
   3  -5  13  279.87   29.10
  -3   5  13  306.37   32.10
   3  -6  13    4.50    6.20
  -3   6  13    8.60    5.30
  -3  -6 -13   10.80    6.20
   3   6  13   11.10    5.90
  -3  -6  13   13.80    6.80
   3  -6 -13   19.80    6.50
  -3   6 -13    6.90    4.40
   3   8 -13   26.20    7.20
   3  -8 -13    5.00    4.70
  -3   8 -13    5.10    6.80
  -3  -8  13    4.50    5.60
  -3   8 -13   10.70    6.70
   3   8  13    7.30    4.90
  -3   8 -13   11.10    4.10
  -3   9 -13   48.10    6.10
   3  -9 -13   29.80    6.10
  -3   9 -13   45.70    8.90
  -3   9 -13   36.90    8.30
  -3  -9  13   44.70    7.60
   3  10 -13   27.30    5.90
   3  10 -13   27.50    4.80
  -3 -10 -13   34.10    5.60
  -3  10 -13   38.00    7.80
  -3  10 -13   20.50    6.40
  -3 -10  13   19.90    4.90
   3 -10 -13   21.60    4.80
  -3 -11 -13   10.30    3.80
   3  11 -13   12.40    5.60
   3  11 -13   10.20    3.30
  -3  11 -13   20.10    5.20
  -3  11 -13   18.50    5.30
   3 -11 -13   17.00    3.70
  -3 -12 -13   21.10    3.40
  -3  12 -13   13.30    4.40
   3 -12 -13   10.00    2.80
   3   0 -14    9.70    5.30
  -3   0 -14    8.30    5.10
   3  -1  14    9.80   11.40
  -3  -1 -14   10.70    5.00
   3   1 -14   12.90    4.80
   3  -1 -14   11.80    5.90
   3   1  14   12.50   13.60
  -3   2  14    5.00    6.50
   3  -2  14    5.20    7.60
  -3  -2 -14    2.00    5.10
  -3  -2  14    0.70    7.10
   3  -2 -14    2.40    5.40
   3   2  14    0.70    6.50
   3  -3  14    4.30    7.40
  -3  -3 -14    1.70    5.40
  -3   3  14   -1.70    6.00
  -3  -3  14    6.90    7.70
   3   3  14    9.40    7.10
   3  -3 -14    9.10    6.10
   3  -4  14    3.10    7.20
  -3   4  14    0.40    5.80
  -3  -4 -14   -0.40    5.30
  -3  -4  14    5.10    7.30
   3   4  14    5.00    6.00
   3  -4 -14    2.20    5.60
  -3   5  14   22.30    6.20
  -3  -5 -14   17.90    5.90
   3  -5  14   16.50    7.30
  -3  -5  14   21.80    7.40
   3   5  14   31.60    7.40
   3  -5 -14   22.10    6.40
   3  -6  14    3.80    5.80
   3   6 -14    5.30    7.00
  -3  -6 -14    2.20    5.20
  -3   6  14    3.40    4.50
   3  -6 -14    0.80    5.00
  -3  -6  14    5.50    6.30
   3   6  14    0.10    5.00
   3   7 -14   27.60    8.80
  -3  -7 -14   26.80    5.60
   3  -7  14   31.70    7.00
  -3  -7  14   19.80    7.30
   3  -7 -14   21.50    5.30
   3   7  14   14.80    5.80
  -3   7 -14   12.60    7.20
   3  -8  14    2.60    4.30
   3   8 -14    3.60    5.20
  -3  -8 -14    1.40    4.60
  -3  -8  14    1.60    5.10
   3  -8 -14    0.40    4.30
  -3   8 -14    5.30    7.80
  -3   8 -14   -0.90    6.10
  -3  -9 -14   26.50    5.00
   3   9 -14   24.40    6.50
   3  -9 -14   15.50    4.40
  -3   9 -14   15.40    6.20
  -3   9 -14   10.10    6.00
   3  10 -14    3.00    5.10
  -3 -10 -14    4.70    3.10
  -3  10 -14    1.60    4.40
  -3  10 -14    7.50    7.00
   3 -10 -14    2.20    3.00
   3  11 -14   25.40    4.80
  -3 -11 -14   21.90    3.40
  -3  11 -14   19.80    4.30
  -3  11 -14    9.00    3.80
   3 -11 -14   16.40    3.20
   3   0 -15   42.10    7.40
   3   0  15   52.69    9.80
  -3   0  15   40.50    9.20
   3  -1  15  149.39   18.10
  -3   1  15  148.79   17.30
   3   1  15  144.29   17.80
   3  -1 -15  135.49   15.50
  -3  -1  15  147.19   18.00
  -3  -2 -15   51.59    8.30
  -3   2  15   39.50    8.50
   3  -2  15   47.90    9.70
  -3  -2  15   58.99   10.50
   3  -2 -15   56.79    8.40
   3   2  15   59.59    9.90
   3  -3  15  240.38   23.60
  -3   3  15  245.78   22.30
  -3  -3 -15  256.67   21.20
   3  -3 -15  192.28   21.20
  -3  -3  15  170.78   22.50
   3   3  15  183.88   22.10
   3  -4 -15   41.70    7.20
   3   4  15   31.10    7.10
  -3  -4  15   31.30    8.60
   3  -5  15  117.09   19.10
  -3  -5 -15  128.59   12.60
  -3   5  15  120.79   13.50
   3  -5 -15   87.69   12.30
  -3  -5  15   97.99   14.40
   3   5  15   88.29   12.70
  -3  -6 -15   68.89    9.70
   3  -6  15   65.09    9.80
  -3   6  15   63.79    8.90
   3   6 -15   64.69   10.10
  -3   6 -15   55.89   11.60
  -3  -6  15   82.99   11.60
   3   7 -15   83.49   10.40
  -3  -7 -15   82.99    9.10
   3  -7  15   76.09   10.10
   3  -7 -15   74.19    9.20
  -3   7 -15   71.99   10.70
  -3   7 -15   60.09   10.40
  -3  -7  15   54.39    9.20
  -3  -8 -15   10.40    3.70
   3   8 -15    6.60    3.80
   3  -8  15   11.30    4.50
   3   8 -15   18.70    6.10
  -3  -8  15   17.80    4.80
  -3   8 -15    7.10    5.20
  -3   8 -15   24.10    5.50
   3  -8 -15   14.10    3.80
  -3   9 -15    8.10    6.60
  -3   9 -15   11.10    4.30
   3  -9 -15   15.40    3.30
  -3   0  16   -0.20    5.30
   3   0  16   -0.50    6.10
  -3   1  16    5.20    5.70
   3  -1  16    0.10    5.90
   3   1  16    9.00    5.80
  -3  -1  16    5.90    5.20
  -3   2  16    7.00    5.50
   3  -2  16   -1.10    5.70
   3  -2 -16    4.30    3.80
  -3  -2  16    1.00    5.60
   3   2  16    1.90    5.00
   3  -3  16   28.20    7.00
  -3   3  16   36.00    6.40
  -3  -3  16   20.70    9.30
   3  -3 -16   22.50    5.10
   3   3  16   23.00    8.80
   3  -4  16    6.40    5.30
  -3   4  16    3.30    4.00
   3   4  16    7.00    4.70
   3  -4 -16   11.80    4.10
  -3  -4  16    7.40    5.50
   3  -5  16    2.80    4.60
  -3  -5 -16    2.90    4.00
   3   5 -16    6.60    4.60
   3  -5 -16    3.70    3.50
   3   5  16   -0.60    3.60
  -3   5 -16    3.00    6.10
  -3  -5  16    1.30    5.00
   3   6 -16    0.30    3.80
   3  -6  16    4.80    5.20
   3  -6 -16    5.30    3.20
   3   6  16    5.10    3.40
  -3  -6  16    4.70    4.40
  -3   6 -16    2.70    3.80
  -3   6 -16   -0.40    5.20
   3   7 -16    7.80    4.50
  -3  -7 -16    9.00    2.60
   3  -7  16   13.10    5.00
  -3   7 -16    8.30    4.50
  -3   7 -16    8.00    3.80
  -3  -7  16   10.70    3.90
   3   8 -16    6.90    3.50
  -3   8 -16    1.20    2.80
   3  -8 -16    3.40    2.20
  -3   8 -16    1.20    3.90
   3   0  17    3.20    4.60
  -3   0  17    3.80    4.30
   3  -1  17   86.39   11.80
  -3   1  17   87.49   11.30
   3   1  17  109.09   11.80
  -3  -1  17  114.69   12.10
   3  -2  17   20.60    5.50
  -3   2  17   16.50    4.70
   3   2  17   34.00    5.60
   3  -3  17   76.69    9.20
   3   3 -17   71.39    8.40
   3   3  17   50.89    7.70
  -3  -3  17   48.20    8.80
  -3   3 -17   50.19    6.70
   3  -4  17   17.80    7.00
   3   4  17    1.80    2.90
  -3   4 -17   -0.30    3.30
  -3  -4  17    0.00    3.90
  -3   4 -17    0.40    6.90
   3   5 -17   38.30    6.00
   3  -5  17   26.60    4.90
  -3  -5  17   28.70    5.30
  -3   5 -17   32.90    6.60
  -3   5 -17   28.70    5.30
   3   0  18    3.40    3.00
  -3   0  18    2.70    2.80
  -3   1  18    3.40    3.10
   3  -1  18    1.80    2.80
  -3  -1  18    3.40    2.90
   3   1  18    2.10    2.50
  -4   0   0 3241.78  283.37
  -4   0   0 3380.36  283.07
   4   1   0   35.60    6.70
  -4   1   0   34.10    4.00
  -4  -1   0   31.50    6.50
  -4   2   0 2468.55  209.98
  -4  -2   0 2539.45  214.58
   4   2   0 2352.96  214.28
   4  -2   0 2437.16  214.98
  -4  -3   0  645.54   61.79
   4  -3   0  678.83   61.89
  -4   3   0  643.44   56.19
   4   3   0  591.44   64.69
   4  -4   0 1093.69  100.79
  -4   4   0 1104.19   94.89
  -4  -4   0 1072.89  101.89
   4  -5   0  689.93   62.79
  -4   5   0  627.14   56.19
   4  -5   0  598.54   63.19
  -4  -5   0  606.14   64.29
  -4   6   0 1588.54  134.59
  -4  -6   0 1608.94  146.19
   4  -6   0 1516.75  144.19
   4  -6   0 1472.85  140.39
  -4  -7   0  477.35   55.49
   4  -7   0  479.95   54.59
   4  -7   0  436.56   47.80
   4  -8   0   59.49   18.10
  -4  -8   0   32.00   16.30
   4  -8   0   77.19   21.20
   4  -9   0   24.20   15.70
  -4   9   0    6.20    3.60
  -4   9   0    4.40    4.90
  -4   9   0   10.80    4.20
  -4   9   0    4.40    4.60
  -4  -9   0    3.60   12.70
  -4  10   0   58.69    9.00
   4  10   0   52.29    8.60
  -4  10   0   48.70    8.50
  -4  10   0   59.19    8.50
  -4  10   0   48.20    7.70
   4  10   0   61.29    8.10
   4  10   0   49.20   12.60
  -4  10   0   46.50    7.10
  -4  10   0   63.59    9.80
  -4  10   0   37.40    8.70
  -4 -10   0   51.39   22.80
   4 -10   0   32.20   21.30
  -4 -11   0   39.90   27.60
   4  11   0   -2.20    5.90
  -4  11   0    2.60    3.60
  -4  11   0    2.50    4.80
  -4  11   0    3.00    5.30
  -4  11   0    0.60    5.10
   4 -11   0   48.10   28.80
  -4  11   0    2.00    5.00
  -4  11   0    2.20    6.40
  -4  11   0   -1.10    6.80
  -4  11   0   -3.50    6.00
  -4 -11   0  -46.40   24.80
   4  11   0    0.50    5.10
   4  11   0    1.20    4.70
  -4  11   0    1.70    4.80
  -4  12   0    7.90    5.90
   4  12   0    4.10    6.00
  -4  12   0    1.40    6.20
  -4  12   0    5.30    5.60
   4  12   0   10.70    5.70
  -4  12   0    3.30    7.30
  -4  12   0    3.90    7.50
  -4  12   0    5.90    6.50
  -4  13   0   63.29   12.70
   4  13   0   76.29   10.90
  -4  13   0   61.19   10.90
  -4  13   0   76.69   12.20
   4  13   0   58.09   11.40
  -4  13   0   84.19   11.50
  -4  13   0   46.50    8.90
  -4  14   0    2.10    5.70
   4  14   0    1.80    5.30
  -4  14   0    1.60    5.70
  -4  14   0    3.40    5.50
   4  14   0    4.80    5.50
   4  14   0    4.40    6.30
  -4  14   0   -1.10    6.50
  -4  15   0    8.10   10.90
   4  15   0    5.50    6.10
   4  15   0    7.60    5.30
  -4  15   0    5.80    5.40
  -4  15   0   11.30    5.40
  -4  16   0   -1.00    4.30
   4  16   0    1.90    3.90
  -4  16   0    2.20    4.80
   4  16   0   -1.70    5.20
  -4  17   0    3.40    3.50
   4  17   0    3.00    3.20
  -4   0  -1   19.80    3.30
   4   0  -1   16.40    5.30
  -4   0   1   21.40    4.30
  -4   0  -1   21.40    3.00
   4   0   1   25.10    5.00
   4   0  -1   21.60    2.60
   4   0  -1   25.20    4.60
  -4   0  -1   16.90    4.20
  -4   0   1   14.30    5.00
   4  -1   1    7.50    1.90
  -4  -1  -1    5.90    3.70
  -4   1   1    5.70    3.30
   4   1  -1   10.90    3.80
  -4   1   1    6.80    1.70
   4   1  -1    5.00    3.50
  -4   1  -1    6.80    1.90
  -4  -1   1    5.00    3.10
   4  -1  -1    5.70    4.70
   4   1   1   -0.40    2.60
  -4  -1   1    7.10    3.50
  -4  -1   1    5.50    1.20
   4  -1  -1    4.70    2.90
  -4  -2  -1   49.50   10.00
  -4   2   1   49.70    5.70
   4   2  -1   35.30    7.70
  -4   2   1   39.20   10.00
   4   2  -1   45.60    8.90
   4  -2  -1   57.09   11.10
  -4  -2   1   73.59   12.60
  -4   3   1   32.60    4.90
   4   3  -1   19.50    4.40
   4   3  -1   36.60    8.30
  -4  -3  -1   29.00    9.00
   4  -3  -1   19.20    8.50
  -4  -3   1   31.20    8.20
   4   3   1   33.10    9.30
   4   3   1   17.60    6.30
  -4   4  -1  394.36   30.90
   4   4   1  294.87   32.70
  -4  -4   1  373.46   37.80
   4  -4  -1  290.67   36.30
  -4  -5  -1   40.70   12.40
   4  -5   1   36.60    9.30
   4  -5   1   31.20    9.20
   4  -5  -1    3.70    6.80
  -4   5  -1   15.70    4.10
  -4  -5   1    8.50    7.20
   4  -5  -1   13.50    7.60
   4  -6  -1  266.57   36.30
   4  -6  -1  330.57   40.70
  -4  -6   1  359.96   41.10
  -4   6  -1  341.47   30.40
  -4  -7  -1   60.99   18.60
   4  -7   1   46.10   12.10
   4  -7   1   51.59   16.40
   4  -7  -1   65.19   15.90
   4  -7  -1   77.49   19.80
   4  -8   1  532.45   48.90
  -4  -8  -1  591.14   64.99
   4  -8   1  580.24   61.59
   4  -8  -1  468.65   61.09
   4  -8  -1  413.86   51.79
  -4  -8   1  446.06   58.99
  -4   9   1    4.90    4.90
  -4   9   1    7.60    4.90
   4  -9   1   11.10   21.60
  -4  -9  -1   19.30   13.30
   4   9  -1    4.50    3.50
  -4   9   1    7.10    4.00
  -4   9   1    8.20    3.80
  -4   9  -1    0.50    3.60
  -4   9  -1    1.10    3.60
   4  -9  -1  -15.40   10.70
  -4   9  -1   -0.20    4.30
  -4   9  -1    2.60    4.00
  -4   9  -1    0.00    4.40
  -4   9  -1    1.50    3.20
  -4  -9   1  -22.90   12.90
  -4  10   1  403.66   38.70
   4 -10   1  464.35   73.89
  -4 -10  -1  477.85   64.99
  -4  10   1  379.16   36.90
  -4  10   1  360.86   37.20
   4  10  -1  387.26   37.30
  -4  10   1  378.16   37.20
  -4  10   1  350.16   37.80
   4  10  -1  392.16   38.00
  -4  10   1  350.76   38.10
  -4  10   1  370.96   36.50
   4 -10   1  372.16   60.79
  -4  10   1  359.16   38.50
  -4  10  -1  498.65   38.00
  -4  10  -1  443.16   40.40
  -4  10  -1  481.05   37.80
  -4 -10   1  613.64   81.29
  -4  10  -1  424.66   40.10
   4 -10  -1  561.64   67.49
  -4  10  -1  474.65   38.70
   4  10   1  469.85   39.40
  -4  11   1    5.80    3.60
   4 -11   1   16.40   24.10
  -4  11   1    4.30    6.50
  -4  11   1   11.40    6.90
   4  11  -1    0.00    4.90
   4  11  -1    4.90    5.60
  -4  11   1    7.90    6.10
  -4  11   1    2.90    5.00
  -4  11   1    2.50    6.70
   4  11  -1    0.60    5.90
  -4  11   1    5.70    5.30
  -4 -11  -1   -3.50   21.50
   4 -11   1   79.39   40.80
  -4 -11  -1    6.20    4.00
  -4  11  -1   14.10    6.20
  -4  11  -1   16.10    5.80
  -4  11  -1   11.20    6.20
   4  11   1   14.90    5.40
  -4  11  -1   12.30    7.20
  -4  11  -1    9.50    5.10
  -4 -11   1   53.79   23.90
   4 -11  -1  -26.50   19.60
   4  11   1   12.60    5.70
  -4  11  -1   23.60    7.90
  -4  11  -1   13.80    4.80
  -4  11  -1    9.00    6.60
  -4 -11   1    8.60   31.50
  -4  11  -1   14.10    5.70
   4  12  -1  146.49   17.10
   4  12  -1  121.69   17.20
  -4  12   1  155.58   18.30
   4  12  -1  133.79   16.10
  -4  12   1  130.59   16.40
  -4  12   1  124.79   17.40
  -4  12   1  143.89   15.80
  -4  12  -1  128.99   17.30
  -4  12  -1  148.19   18.70
  -4  12  -1  154.78   16.20
  -4  12  -1  142.29   16.50
   4  12   1  137.99   16.50
  -4  12  -1  143.69   16.10
   4  12   1  142.69   15.60
  -4  12  -1  136.69   16.70
  -4  12  -1  146.99   17.70
  -4  13   1   12.50    6.90
  -4  13   1   13.00    7.70
  -4 -13  -1   16.20    4.50
  -4  13   1   19.20    6.40
   4  13  -1   22.90    7.70
  -4  13   1   15.90    6.60
   4  13  -1   15.00    5.80
   4  13   1   11.00    5.90
  -4  13  -1    8.10    5.80
  -4  13  -1    2.30    6.50
  -4  13  -1   15.20    8.30
   4  13   1   11.40    5.60
  -4  13  -1   11.70    8.20
  -4  13  -1   11.70    6.20
  -4  13  -1    6.80    6.00
  -4  14   1   75.29   12.30
  -4  14   1   63.69   10.90
   4  14  -1   93.39   12.60
   4  14  -1   71.09   11.90
  -4  14   1   72.69   11.30
   4  14  -1   83.19   12.70
  -4  14  -1  110.59   12.80
  -4  15   1    4.50    5.10
  -4  15   1    2.00    5.10
  -4  15   1    1.70    5.20
   4  15  -1    4.70    5.20
   4  15  -1    3.20    4.90
  -4  15  -1    2.70    5.50
   4  15   1    2.20    4.70
   4  15   1    8.40    5.80
  -4  15  -1    6.50    6.80
  -4  15  -1    2.60    5.10
   4  16  -1   52.69    8.00
  -4  16   1   30.70    6.10
  -4  16   1   52.69    7.80
   4  16  -1   53.99    7.80
  -4  16  -1   28.60    6.60
  -4  16  -1   20.50    6.10
   4  16   1   34.00    6.60
   4  16   1   44.30    6.10
  -4  17   1    2.60    3.20
   4  17  -1   -1.60    2.80
   4  17  -1    1.60    2.70
  -4  17  -1   -0.30    3.40
  -4  17  -1    1.80    3.10
   4  17   1    3.80    3.30
  -4   0   2 2205.68  184.78
   4   0   2 2142.59  187.08
  -4   0  -2 1905.51  186.88
   4   0  -2 2204.68  189.08
   4   0  -2 2458.75  184.98
  -4   0   2 2076.59  191.08
  -4   0  -2 2109.09  187.28
   4   0  -2 2112.19  191.18
   4   0   2 2178.48  187.38
   4   1  -2   71.19   10.40
  -4  -1  -2   59.19   10.80
  -4   1   2   65.19   10.60
   4  -1   2   50.79    7.90
   4  -1   2   68.99    8.90
   4   1  -2   56.99    6.20
   4   1  -2   64.79   11.20
  -4   1   2   84.59   13.70
   4   1  -2   87.99   13.20
  -4   1   2   64.89    7.10
  -4  -1   2   71.69    6.20
  -4  -1   2   69.49   11.00
  -4   1  -2   67.79    7.30
   4   1   2   68.39   10.10
  -4  -1   2   86.19   12.60
  -4   1  -2   80.09    9.50
   4  -1  -2  102.79   15.00
   4  -1  -2   79.49   11.40
  -4  -2   2   90.09   14.10
  -4   2  -2   85.09    8.90
   4  -2  -2  106.99   14.50
   4   2   2   76.49   13.10
  -4  -2   2   80.19   12.40
   4  -2  -2   82.89   15.50
  -4   3   2 1156.18  115.39
   4  -3   2 1238.68  111.39
  -4   3   2 1206.58  106.89
  -4  -3  -2 1304.27  114.19
   4   3  -2 1295.77  110.39
   4   3  -2 1197.18  111.39
  -4  -3   2 1198.08  109.39
   4   3   2 1256.17  113.59
  -4  -3   2 1244.28  114.29
  -4  -3   2 1155.98  105.59
   4   3   2 1377.66  119.99
  -4  -3   2 1206.08  110.99
   4  -3  -2 1261.57  115.09
  -4   3  -2 1219.48  106.49
   4  -4  -2  626.64   60.99
  -4  -4   2  567.74   60.69
  -4  -4   2  564.54   57.19
  -4   4  -2  595.34   51.49
   4   4   2  563.04   57.49
  -4  -5  -2  124.19   21.70
   4  -5   2  140.19   20.50
   4  -5   2  133.79   18.40
   4   5   2  100.19   17.50
  -4  -5   2  143.29   24.10
   4  -5  -2  139.79   22.10
  -4  -5   2  122.79   19.40
   4  -5  -2   92.49   19.60
  -4   5  -2  118.49   12.60
  -4  -6   2   20.70   12.80
   4  -6  -2   29.20   12.10
   4   6   2   29.60    9.60
   4  -6  -2   18.60   10.30
  -4   6  -2   30.40    5.50
  -4  -6   2   21.10   10.80
   4  -7   2  104.49   21.10
  -4  -7  -2   99.19   24.20
   4  -7   2   94.59   17.60
   4  -7   2   82.09   23.30
   4  -7  -2  115.69   21.50
  -4   7  -2  111.19   12.90
   4  -7  -2  133.19   26.30
  -4  -7   2  129.99   23.50
  -4  -7   2  120.39   28.50
   4  -8   2  238.88   41.00
  -4  -8  -2  210.58   39.10
   4  -8   2  200.18   33.90
  -4  -8   2  240.48   42.40
  -4  -8   2  227.38   36.90
   4  -8  -2  279.47   35.20
   4  -8  -2  241.18   38.60
  -4   9   2   66.49    9.10
   4  -9   2  100.39   24.90
   4  -9   2   67.19   28.90
   4   9  -2   67.99    8.50
  -4   9   2   70.99   10.70
  -4  -9  -2   38.80   24.30
  -4   9   2   68.89   10.70
   4   9  -2   74.39   14.00
  -4   9  -2   65.09   10.20
  -4   9  -2   72.69   10.20
  -4   9  -2   66.99    8.90
  -4   9  -2   69.49    8.60
  -4   9  -2   68.79    8.60
  -4   9  -2   67.49    9.00
   4  -9  -2   88.19   25.00
  -4  -9   2   95.69   25.30
  -4  -9   2   22.20   32.20
  -4   9  -2   67.59    8.90
  -4  10   2   22.70    7.00
   4 -10   2    0.30   24.00
   4 -10   2   63.19   21.20
  -4 -10  -2    1.60   19.40
   4  10   2   31.50    7.70
  -4  10  -2   59.39    8.70
  -4  10  -2   68.69    9.80
   4  10   2   54.29    9.90
  -4  10  -2   58.39    8.30
  -4 -10   2   46.10   29.10
  -4  10  -2   44.40    9.00
  -4  10  -2   52.79    8.00
  -4  10  -2   56.49    9.50
  -4  10  -2   56.69    9.00
  -4  10  -2   61.79    8.40
   4 -10  -2   40.00   23.70
  -4  10  -2   47.10    6.90
   4  11  -2   32.90    6.60
  -4 -11  -2   29.10   27.20
   4 -11   2   57.69   32.50
   4 -11   2   25.00   32.10
  -4 -11  -2   30.00    5.50
  -4  11   2   38.30    6.80
  -4  11   2   24.30    7.90
  -4  11   2   36.20    7.30
  -4  11   2   47.60    9.80
   4  11  -2   42.00    8.10
   4  11  -2   33.80    7.60
  -4  11  -2   18.00    7.50
  -4  11  -2   26.90    6.90
   4  11   2   19.20    6.90
  -4  11  -2   17.70    5.30
  -4  11  -2   21.70    8.30
  -4  11  -2   11.10    7.00
  -4  11  -2   21.00    7.50
  -4  11  -2   19.00    6.10
  -4  11  -2   26.50    6.40
  -4  11  -2   28.80    6.60
  -4 -11   2  -25.20   38.60
   4 -11  -2   53.29   26.70
  -4 -11   2   41.30   30.70
   4  11   2   17.90    5.40
  -4  12   2   35.60    8.10
   4  12  -2   40.20    8.40
  -4 -12  -2   41.90    6.90
  -4  12   2   39.60    9.70
   4  12  -2   43.90    9.50
   4  12  -2   31.40    8.90
  -4  12   2   28.20    9.10
  -4  12   2   43.90    8.30
   4  12   2   46.20    8.70
  -4  12  -2   46.80   10.00
  -4  12  -2   56.79    8.60
  -4  12  -2   48.90    8.40
  -4  12  -2   76.19    9.20
  -4  12  -2   73.09   11.30
  -4  12  -2   48.00    9.30
   4  12   2   57.79    9.00
  -4  12  -2   52.59    9.10
   4  13  -2    4.60    5.80
  -4  13   2    4.00    5.60
  -4  13   2    1.20    6.80
   4  13  -2   -0.80    5.50
   4  13  -2    0.70    6.30
  -4 -13  -2    3.70    3.90
  -4  13   2    1.40    5.90
  -4  13  -2    3.40    5.10
  -4  13  -2   -4.10    5.90
  -4  13  -2   -1.90    7.90
   4  13   2    1.80    4.60
  -4  13  -2   -1.10    6.00
  -4  13  -2   -2.30    7.00
  -4 -14  -2   25.70    5.20
   4  14  -2   16.10    6.80
   4  14  -2   24.40    7.30
  -4  14   2   19.60    7.20
  -4  14   2   29.70    7.30
   4  14  -2   16.70    6.30
  -4  14   2   11.90    5.80
  -4  14  -2   23.90    6.70
  -4  14  -2   22.60    8.00
  -4  14  -2   26.20    8.30
  -4  14  -2   26.70    7.10
   4  14   2   31.50    6.20
  -4  14  -2   17.70    6.10
  -4  15   2    1.70    5.10
  -4  15   2    0.70    4.80
   4  15  -2   -0.20    4.80
   4  15  -2    4.10    5.40
  -4  15   2    2.50    4.80
   4  15  -2   -2.90    4.70
  -4  15  -2   -2.10    5.30
   4  15   2   -1.40    5.00
  -4  15  -2    2.30    5.50
  -4  15  -2    2.10    6.00
   4  15   2    2.10    4.40
   4  16  -2    6.00    4.30
   4  16  -2   -0.50    4.30
  -4  16   2   -1.20    4.20
  -4  16  -2    3.30    5.00
   4  16   2    2.50    6.00
  -4  16  -2    0.90    4.30
  -4  17   2    0.30    2.80
   4  17  -2    1.10    2.60
   4  17  -2    3.70    3.00
  -4  17  -2   -1.90    3.30
   4  17   2    1.10    2.70
  -4  17  -2    1.10    3.20
  -4   0   3    0.80    4.10
   4   0  -3   14.30    6.80
   4   0  -3   10.60    7.60
   4   0   3    4.00    2.80
   4   0   3    1.60    3.90
  -4   0   3   17.00    7.60
  -4   0  -3   -3.10    4.00
  -4   0  -3    5.30    3.30
   4   1  -3   61.19   12.80
  -4   1   3   46.00   13.50
   4   1  -3   65.29   13.80
   4   1  -3   53.69    5.50
  -4  -1  -3   56.59   11.40
   4  -1   3   58.49    9.30
  -4  -1  -3   58.59   10.10
  -4   1   3   58.29   10.90
  -4  -1   3   32.20    9.70
  -4   1  -3   42.60    6.00
   4   1   3   46.10    9.00
   4  -1  -3   41.50   13.00
   4  -1  -3   43.70   11.00
  -4   1  -3   46.20    9.60
  -4  -1   3   44.70   10.20
   4   2  -3  100.09   13.60
  -4  -2  -3   92.99   15.40
  -4   2   3   95.49   18.90
   4  -2   3  110.29   14.40
   4   2  -3  106.89   17.20
  -4  -2  -3   99.89   17.70
   4  -2   3   98.89    9.80
   4   3  -3   38.10    8.40
   4  -3   3   30.40    5.30
  -4  -3  -3   33.20   10.90
   4  -3   3   42.70    9.70
  -4  -3   3   34.60    9.60
   4   3   3   42.60   12.60
   4  -3  -3   31.50   11.80
  -4  -3   3   21.20    9.50
  -4   3  -3   25.60    4.60
  -4   4  -3   91.99   10.10
  -4  -4   3   89.39   14.60
   4   4   3  104.59   19.10
  -4  -4   3   91.89   18.60
  -4  -4   3   99.79   14.40
   4  -4  -3  101.19   20.00
   4  -5   3   43.30   13.50
  -4  -5  -3   40.80   14.10
  -4  -5   3   32.30   10.40
   4  -5  -3   23.90   11.50
   4   5   3   35.30   13.70
  -4  -5   3   33.60   12.80
  -4   5  -3   26.20    5.00
   4  -5  -3   29.70   13.60
  -4  -5   3   19.70    3.90
  -4  -5   3   27.40    6.40
   4  -6   3  726.63   71.99
  -4  -6  -3  683.63   72.79
   4  -6   3  706.13   65.19
   4  -6  -3  520.85   68.59
  -4  -6   3  673.93   67.39
   4  -6  -3  628.04   70.99
  -4   6  -3  643.34   58.29
  -4  -6   3  698.13   74.49
   4  -7   3   16.10   10.30
  -4  -7  -3   15.30   12.10
   4  -7   3   11.40    9.80
  -4   7  -3   24.40    5.40
  -4  -7   3   34.00   16.40
  -4  -7   3   36.70   13.60
   4  -7  -3   30.80   14.10
   4  -7  -3   39.50   16.20
  -4  -8  -3  254.07   43.50
   4  -8   3  293.57   46.30
   4  -8   3  325.27   39.80
  -4  -8   3  345.97   43.10
   4  -8  -3  288.57   45.20
  -4  -8   3  298.77   48.80
   4  -8  -3  235.78   39.10
  -4   9   3    0.30    3.90
   4  -9   3   -4.90   16.40
  -4  -9  -3    4.40   15.30
   4  -9   3   -1.30   17.40
   4   9  -3    2.30    3.90
  -4   9   3    1.90    5.20
   4   9  -3    0.10    3.30
   4   9  -3    4.30    4.50
  -4   9  -3    7.00    5.00
  -4   9  -3    5.40    5.30
   4  -9  -3   11.00   15.40
  -4   9  -3    4.50    4.40
  -4   9  -3    4.90    5.40
  -4   9  -3    2.60    4.50
  -4  -9   3    7.90   18.70
  -4   9  -3    3.20    3.50
  -4   9  -3    3.50    4.30
  -4  -9   3    3.80   13.40
  -4   9  -3    5.10    4.00
   4  10  -3  236.98   20.90
  -4 -10  -3  246.08   20.70
  -4 -10  -3  249.38   49.20
   4  10  -3  233.28   22.00
   4  10  -3  202.58   21.70
   4 -10   3  296.57   50.79
  -4  10   3  223.08   21.30
   4 -10   3  280.17   47.40
  -4 -10   3  162.28   37.50
  -4  10  -3  220.88   21.00
  -4  10  -3  201.28   20.70
   4  10   3  195.38   20.30
  -4  10  -3  214.98   21.30
  -4  10  -3  195.88   22.10
  -4  10  -3  203.98   22.30
   4 -10  -3  251.97   46.60
  -4  10  -3  213.88   21.00
  -4  10  -3  200.38   21.50
  -4  10  -3  193.98   22.50
  -4 -10   3  221.08   51.39
  -4  10  -3  206.58   22.40
  -4  11   3   -4.90    6.80
  -4 -11  -3   -5.80   24.70
   4  11  -3   12.50    6.40
   4  11  -3    1.40    5.50
  -4 -11  -3    3.00    3.90
  -4  11   3    3.20    4.90
  -4  11  -3    6.90    9.20
   4  11   3    2.50    4.10
   4 -11  -3   44.30   26.00
  -4  11  -3    1.00    5.70
  -4  11  -3    2.80    9.90
  -4  11  -3    5.90    6.00
  -4  11  -3    1.20    5.70
  -4  11  -3    5.40    6.90
  -4  11  -3    4.90    6.50
  -4 -11   3   -3.40   27.10
  -4  11  -3   -0.10    5.20
   4  12  -3   82.19   14.90
  -4  12   3  100.99   15.90
  -4  12   3   99.69   14.90
   4  12  -3   94.59   13.60
  -4 -12  -3   91.59   12.30
   4  12  -3  111.09   17.00
  -4  12   3  100.89   13.90
   4  12  -3   99.99   16.80
  -4  12  -3  141.39   15.80
  -4  12  -3  137.89   18.50
  -4  12  -3  140.09   16.40
  -4  12  -3  155.88   19.80
  -4  12  -3  140.79   14.30
   4  13  -3   24.70    8.40
  -4  13   3   23.10    7.00
  -4  13   3   21.40    6.50
  -4 -13  -3   27.80    5.50
   4  13  -3   20.20    6.90
   4  13  -3   28.70    8.40
   4  13  -3   29.50    7.90
  -4  13   3   29.00    8.20
  -4  13  -3   16.40    7.30
  -4  13  -3   19.20    9.20
  -4  13  -3   16.30    6.30
  -4  13  -3   17.70    7.40
  -4  13  -3   17.00    6.80
   4  13   3   22.50    5.50
  -4  13  -3   23.40    8.80
  -4 -14  -3  128.09   13.20
  -4  14   3  121.69   14.40
   4  14  -3  141.69   15.40
   4  14  -3  137.69   15.90
  -4  14   3  122.69   14.70
  -4  14   3  132.49   14.80
   4  14  -3  129.09   14.80
   4  14   3  105.09   13.20
  -4  14  -3  108.39   16.90
  -4  14  -3  100.09   16.60
  -4  14  -3  126.09   14.60
  -4  14  -3  116.69   15.50
  -4  15   3    3.00    5.00
   4  15  -3   -0.40    4.70
  -4  15   3   -0.80    4.30
  -4 -15  -3    1.20    3.20
   4  15  -3   -2.00    5.50
   4  15  -3    5.10    5.60
  -4  15  -3    6.50    5.20
  -4  15  -3    2.40    5.90
   4  15   3    6.00    5.80
  -4  15  -3    3.00    6.10
   4  16  -3   33.90    5.70
  -4  16   3   20.70    5.20
   4  16  -3   31.00    5.90
   4  16   3   29.20    5.40
  -4  16  -3   45.90    6.50
  -4  16  -3   49.60    7.20
   4  17  -3   -0.60    3.00
  -4  17   3   -0.90    2.70
  -4  17  -3    0.10    2.50
  -4  17  -3    1.60    3.50
   4  17   3    1.00    2.70
  -4   0  -4 1409.56  123.19
   4   0  -4 1421.06  132.59
   4   0   4 1349.86  125.39
  -4   0  -4 1380.76  127.09
  -4   0   4 1396.96  127.09
  -4  -1  -4   76.49   16.00
   4  -1   4   93.99   14.30
  -4  -1  -4   95.79   13.50
   4   1  -4   73.19   19.20
  -4   1   4   93.09   15.20
   4   1  -4   82.29    8.10
  -4   1  -4   94.99    9.60
  -4   1  -4   82.79   14.20
  -4  -1   4   87.99   15.30
   4  -1  -4   67.49   17.40
  -4  -2   4  283.67   31.80
  -4   2  -4  270.77   24.10
  -4   2  -4  237.98   30.10
   4  -2  -4  247.58   35.40
  -4  -2   4  252.07   33.70
  -4  -3  -4   51.29   13.10
   4   3  -4   56.89   11.10
   4  -3   4   50.99   12.30
   4  -3  -4   54.99   18.60
  -4   3  -4   58.29    7.10
  -4  -3   4   64.79   15.20
  -4  -3   4   69.19   17.30
  -4  -4   4  257.67   33.80
  -4  -4   4  207.38   30.70
  -4   4  -4  273.27   23.30
   4  -4  -4  230.28   35.80
   4   5  -4  193.68   27.10
   4  -5   4  227.88   30.60
   4  -5   4  207.48   21.80
  -4  -5  -4  209.28   32.40
   4  -5  -4  238.48   35.30
   4  -5  -4  239.98   32.90
  -4  -5   4  223.18   27.70
  -4   5  -4  230.38   21.00
  -4  -5   4  226.38   33.50
  -4  -6  -4  611.74   62.79
   4  -6   4  550.44   58.69
  -4  -6   4  472.35   52.99
  -4  -6   4  475.65   60.19
   4  -6  -4  489.25   59.49
  -4   6  -4  475.45   45.70
   4  -6  -4  566.34   63.29
  -4  -7  -4   82.89   23.90
   4  -7   4  102.69   24.40
   4  -7   4  133.09   19.60
  -4  -7   4   91.29   27.30
  -4   7  -4   92.29   11.60
   4  -7  -4  100.19   24.60
  -4  -7   4   90.59   19.20
   4  -7  -4  123.49   28.80
  -4   8  -4  324.27   29.10
  -4  -8   4  314.87   51.39
  -4   8  -4  321.17   32.50
  -4   8  -4  317.57   28.90
  -4  -8   4  330.17   42.40
   4  -8  -4  327.87   48.10
  -4   8  -4  294.87   28.30
  -4   8  -4  285.37   29.10
  -4   8  -4  315.37   28.10
  -4   8  -4  306.87   28.60
   4  -9   4   44.30   32.50
   4   9  -4   43.30    8.40
  -4  -9  -4   39.50    7.10
  -4  -9  -4   14.60   17.00
  -4   9   4   58.19    8.40
   4   9  -4   58.99    9.10
   4   9  -4   57.69    8.70
  -4   9  -4   58.99    9.10
  -4   9  -4   61.79    7.90
  -4   9  -4   60.29    8.80
  -4   9  -4   66.89    9.80
  -4   9  -4   56.19    9.60
  -4   9  -4   50.59    8.60
   4  -9  -4   41.70   21.10
  -4  -9   4   23.50   24.40
  -4  -9   4   29.50   15.00
  -4   9  -4   58.99    7.90
   4 -10   4  121.39   37.20
  -4 -10   4   63.29   32.70
  -4  10  -4   69.79    9.90
   4 -10  -4   35.30   25.00
  -4  10  -4   79.59   13.00
  -4  10  -4   70.99   11.10
  -4  10  -4   76.89   10.40
  -4  10  -4   71.49   11.50
  -4  10  -4   70.49    9.80
  -4  10  -4   77.89   11.10
  -4  10  -4   77.99   11.40
  -4  10  -4   65.89   11.50
   4  11  -4   18.80    8.60
   4 -11   4   35.00   38.30
  -4 -11  -4   48.50   47.40
   4  11  -4   22.00    6.10
   4  11  -4   14.40    6.90
  -4  11  -4   36.80    9.10
  -4  11  -4   26.10    6.50
  -4  11  -4   24.90    8.00
  -4  11  -4   32.70    7.40
  -4  11  -4   22.00    8.00
  -4  11  -4   33.80   12.30
  -4  11  -4   21.80    6.00
  -4  11  -4   20.90    7.10
  -4  11  -4   30.00    6.50
  -4 -11   4   15.50   40.70
   4 -11  -4    6.60   27.00
  -4  12   4   42.70    7.90
   4  12  -4   46.40    8.50
  -4 -12  -4   33.00    7.30
   4  12  -4   43.20    8.80
   4  12  -4   36.60    9.30
  -4  12   4   45.50    8.40
   4  12  -4   43.80    9.50
  -4  12   4   43.20    9.60
  -4  12  -4   47.30    9.20
  -4  12  -4   41.00    7.60
  -4  12  -4   27.70    9.00
  -4  12  -4   39.60    7.50
  -4  12  -4   45.40    9.00
  -4  12  -4   30.00   10.50
  -4  12  -4   43.50    9.40
  -4 -13  -4   23.50    7.60
  -4  13   4   34.00   11.00
   4  13  -4   30.60   10.60
   4  13  -4   23.10   10.10
   4  13  -4   23.90    7.10
  -4  13   4   26.80    6.80
   4  13  -4   19.30    8.30
  -4  13  -4   38.90    9.80
  -4  13  -4   18.60   10.70
  -4  13  -4   32.50    9.50
  -4  13  -4   31.90    7.50
  -4  13  -4   23.40    7.10
  -4  13  -4   36.70    7.50
  -4  14   4   17.90    5.80
   4  14  -4   11.50    6.60
  -4 -14  -4   18.30    4.90
   4  14  -4   12.50    5.50
  -4  14   4   11.10    6.40
   4  14  -4   25.30    6.90
  -4  14  -4    5.80    5.80
  -4  14  -4    8.60    7.80
  -4  14  -4    2.60    6.90
  -4  14  -4   11.00    6.10
  -4 -15  -4   13.00    3.90
   4  15  -4   10.80    4.90
  -4  15   4    8.10    4.70
   4  15  -4    9.40    7.40
  -4  15   4    5.40    4.70
   4  15  -4    8.80    5.30
  -4  15  -4   18.00    6.20
   4  15   4   18.70    6.00
  -4  15  -4   19.10    7.70
  -4  15  -4   19.80    5.70
   4  16  -4    4.10    3.10
  -4  16   4    3.20    3.90
   4  16  -4   -1.10    4.30
  -4  16  -4    3.60    3.70
  -4  16  -4   -1.70    4.90
  -4  16  -4    1.40    4.60
   4  16   4   -0.20    3.90
   4  17  -4   12.40    3.40
  -4  17   4    6.30    3.00
   4  17   4    2.90    3.30
   4   0  -5   29.30   12.20
  -4   0   5   26.40    9.50
   4   0   5   38.70   10.60
   4   1  -5  178.88   31.90
  -4   1   5  225.18   28.90
  -4  -1  -5  220.48   25.90
   4  -1   5  233.68   27.30
  -4  -1   5  219.98   28.70
   4  -1  -5  199.08   33.50
  -4   1  -5  233.88   21.20
  -4  -2  -5   99.59   18.70
   4  -2   5  115.19   18.50
   4   2  -5  113.39   17.20
  -4  -2   5  159.98   22.50
   4  -2  -5  122.69   26.40
  -4   2  -5  158.58   13.90
   4   3  -5  217.48   26.50
  -4  -3  -5  226.28   31.50
   4  -3   5  218.88   29.80
  -4   3  -5  270.17   23.10
   4  -3  -5  251.27   38.40
  -4  -3   5  271.27   34.10
   4  -4  -5  196.38   34.70
  -4   4  -5  206.78   19.70
   4  -4  -5  192.28   30.40
  -4  -4   5  225.08   32.00
  -4  -5  -5  116.49   22.70
   4   5  -5   90.69   17.50
   4  -5   5  112.39   25.60
   4  -5  -5   68.79   19.20
   4  -5  -5   49.80   19.90
  -4  -5   5   73.69   21.10
  -4   5  -5   80.89    9.50
   4  -6   5  352.56   46.60
  -4  -6  -5  322.37   48.40
  -4   6  -5  417.56   35.10
  -4  -6   5  375.66   48.90
  -4  -6   5  402.96   51.89
   4  -6  -5  318.27   51.69
   4  -6  -5  443.66   51.79
   4  -7   5  147.19   26.20
  -4  -7  -5  118.19   29.30
   4  -7  -5  103.79   29.20
   4  -7  -5   85.99   26.40
  -4   7  -5   84.79   10.90
  -4  -7   5   65.99   26.30
  -4  -8  -5  171.18   36.50
   4  -8   5  132.79   25.20
   4  -8   5  184.98   34.90
  -4  -8  -5  147.79   13.10
   4   8  -5  108.19   13.80
  -4   8  -5   98.89   15.00
  -4   8  -5   97.69   13.90
  -4  -8   5  100.59   31.20
  -4   8  -5  135.09   14.60
  -4   8  -5  139.09   13.40
   4  -8  -5  136.89   31.80
  -4   8  -5  121.29   14.10
  -4  -9  -5    8.30   16.40
   4  -9   5   45.50   23.10
   4  -9  -5   54.59   22.80
  -4   9  -5   44.40    8.40
  -4   9  -5   37.30    6.20
  -4   9  -5   37.00    7.50
  -4  -9   5   48.00   25.80
  -4   9  -5   47.70    6.80
  -4   9  -5   39.70    6.90
  -4   9  -5   35.80    6.90
  -4   9  -5   33.50    7.50
  -4   9  -5   31.40    8.20
  -4   9  -5   35.00    7.70
   4  -9  -5   37.90    5.90
  -4 -10  -5   53.19   37.20
   4 -10   5   48.10   35.60
  -4  10  -5  113.59   13.60
  -4  10  -5  111.99   15.70
  -4  10  -5  127.89   14.70
  -4  10  -5  126.59   13.80
   4 -10  -5  129.59   45.20
  -4  10  -5  127.69   16.80
  -4  10  -5  118.39   15.40
   4 -10  -5  124.79   12.90
  -4  10  -5  117.39   13.90
  -4  10  -5  140.79   15.50
  -4  10  -5  139.89   15.20
   4  11  -5   34.40    6.90
   4  11  -5   33.60    8.10
   4  11  -5   40.10    6.80
  -4  11   5   40.50    6.90
  -4 -11  -5   37.30    6.50
   4  11  -5   38.40    8.50
  -4  11  -5   29.00    8.10
  -4  11  -5   33.40    8.00
   4 -11  -5   21.20    5.10
  -4  11  -5   22.40    6.20
  -4  11  -5   27.60    6.70
  -4  11  -5   24.10    8.70
  -4  11  -5   23.90    6.20
  -4  11  -5   28.60    8.50
  -4  11  -5   23.90    7.90
   4  12  -5  313.27   25.70
   4  12  -5  276.27   25.50
   4  12  -5  277.77   23.90
  -4  12  -5  254.97   26.70
  -4  12  -5  199.08   25.60
  -4  12  -5  223.18   23.90
   4 -12  -5  220.48   22.50
  -4  12  -5  234.38   24.00
  -4  12  -5  206.08   24.50
  -4 -13  -5   10.70    4.80
   4  13  -5    6.80    6.60
  -4  13   5   12.50    6.90
   4  13  -5    6.50    4.90
   4  13  -5    7.10    6.60
   4  13  -5    5.90    7.10
  -4  13   5   12.00    5.40
  -4  13  -5    2.20    6.30
   4 -13  -5    1.40    3.40
  -4  13  -5    1.10    6.30
  -4  13  -5   -1.20    6.70
  -4  13  -5    3.40    4.90
  -4  13  -5    2.20    7.80
  -4  14   5   86.69   11.00
  -4 -14  -5   94.59   10.40
  -4  14   5   65.79   10.70
   4  14  -5   87.49   12.90
   4  14  -5   68.49   10.10
   4  14  -5   79.79   12.30
  -4  14  -5   65.39   13.30
  -4  14  -5   82.39   12.30
  -4  14  -5   62.49   11.40
  -4  14  -5   68.19   11.10
   4  15  -5    5.60    3.50
   4  15  -5    0.90    5.20
   4  15  -5   -0.60    5.10
  -4  15   5   -2.00    3.50
  -4 -15  -5   -0.30    3.00
   4  15   5    3.10    4.80
  -4  15  -5   -0.40    6.20
  -4  15  -5    2.00    4.20
  -4  15  -5    2.40    5.40
  -4  15  -5    2.60    6.30
  -4  16   5   37.00    6.20
   4  16  -5   48.10    6.60
   4  16  -5   35.90    6.20
  -4  16  -5   34.90    5.80
  -4  16  -5   38.10    6.40
   4  16   5   40.50    5.90
  -4  16  -5   43.10    8.20
   4  17  -5    1.10    2.70
  -4  17   5   -0.80    2.00
  -4  17  -5    1.70    2.90
   4  17   5    1.20    2.10
   4   0  -6 1251.07  127.99
   4   0   6 1308.67  118.19
  -4   0  -6 1262.37  112.09
  -4   0   6 1153.48  123.49
   4  -1   6  930.61   87.39
   4   1  -6  928.11   96.79
  -4  -1  -6  877.01   84.09
  -4  -1   6  822.52   94.09
   4  -1  -6  884.81  119.89
   4  -2  -6  309.67   45.80
  -4   2  -6  260.97   25.90
  -4  -2   6  284.37   37.20
   4  -3   6  913.41   91.39
   4   3  -6  860.21   84.19
  -4  -3  -6  941.21   92.99
  -4   3  -6  947.81   81.79
   4  -3  -6  923.61   98.89
  -4  -3   6  978.90   95.29
   4  -3  -6 1011.60  104.89
   4  -4   6  312.07   44.70
  -4  -4  -6  308.67   45.80
   4  -4  -6  515.15   61.19
   4  -4  -6  466.35   50.19
  -4  -4   6  442.96   50.69
   4  -5   6   55.59   15.80
  -4  -5  -6   55.09   18.80
   4  -5  -6   40.20   16.10
  -4   5  -6   41.10    6.70
  -4  -5   6   36.20   16.60
   4  -5  -6   52.79   21.10
   4  -6   6  135.79   27.60
  -4  -6  -6  136.99   30.80
  -4  -6   6  114.19   29.00
   4  -6  -6   87.99   27.60
   4  -6  -6   74.79   24.00
  -4  -7  -6   -1.20   13.30
  -4  -7  -6   20.80    4.70
   4  -7   6   11.20   15.90
  -4   7  -6   21.30    6.20
  -4   7  -6   14.90    4.30
  -4   7  -6   27.30    5.60
  -4   7  -6   25.10    4.60
  -4  -7   6   39.60   25.00
  -4   7  -6   25.40    5.90
   4  -8   6  115.99   29.10
   4  -8  -6  126.19   14.20
  -4   8  -6  158.98   16.40
  -4   8  -6  142.09   15.70
  -4   8  -6  146.49   14.50
  -4   8  -6  152.08   15.70
  -4   8  -6  143.89   17.10
  -4  -8   6  153.88   35.20
  -4   8  -6  133.99   14.30
   4  -8  -6  167.58   40.50
  -4   8  -6  142.39   14.90
  -4  -9  -6    3.80   16.90
   4   9  -6   14.30    4.30
   4   9  -6   16.90    5.80
  -4  -9  -6   15.70    5.20
   4  -9   6  -11.50   17.90
  -4   9  -6   12.20    5.00
   4  -9  -6    7.10   18.20
  -4   9  -6   14.10    5.90
  -4   9  -6   11.80    4.20
  -4   9  -6    7.10    5.60
  -4   9  -6   12.10    7.20
  -4   9  -6   11.50    6.50
  -4   9  -6    7.70    5.30
  -4   9  -6    8.50    6.10
  -4   9  -6   15.70    5.30
  -4  -9   6   47.60   29.40
   4  -9  -6    8.40    4.10
   4 -10   6   19.00   29.40
  -4 -10  -6   39.30    6.60
   4  10  -6   44.00    8.50
  -4 -10  -6   32.20   33.50
  -4  10  -6    6.60    6.90
  -4  10  -6    4.70    5.70
  -4 -10   6   19.60   29.90
  -4  10  -6    4.30    6.30
  -4  10  -6    5.20    5.20
  -4  10  -6    5.00    5.20
  -4  10  -6    5.20    6.30
   4  11  -6    9.10    6.80
  -4  11   6   14.80   10.00
   4  11  -6    6.90    4.40
  -4  11  -6    9.50    5.30
  -4  11  -6   10.20    6.50
   4 -11  -6    8.90    6.00
  -4  11  -6    7.10    5.70
  -4  11  -6    3.50    7.50
  -4  11  -6    6.10    7.10
  -4  11  -6    9.70    7.30
  -4  12   6   21.80    6.20
   4  12  -6   17.50    6.70
   4  12  -6   11.40    5.00
  -4 -12  -6   12.60    5.40
   4  12  -6   15.80    7.70
   4  12  -6   17.20    7.10
  -4  12  -6    8.20    6.60
  -4  12  -6    4.80    5.00
  -4  12  -6    4.30    7.80
  -4  12  -6    4.70    7.40
  -4  12  -6    7.20    5.50
   4 -12  -6   -0.90    3.70
  -4  13   6   41.60    8.30
   4  13  -6   30.60    6.00
  -4  13   6   31.80    6.50
  -4 -13  -6   31.40    6.00
   4  13  -6   32.10    7.60
   4  13  -6   38.70    8.20
   4  13  -6   23.10    7.70
  -4  13  -6   19.20    6.20
  -4  13  -6   25.70    8.90
  -4  13  -6   27.30    8.90
   4 -13  -6   21.50    5.00
  -4  13  -6   25.20    6.80
  -4  13  -6   20.10    5.90
   4  14  -6    0.00    5.70
   4  14  -6    4.90    6.20
   4  14  -6    1.80    5.60
  -4 -14  -6    3.60    3.90
  -4  14   6   -0.70    4.50
   4 -14  -6    6.00    3.20
  -4  14  -6    2.70    5.40
  -4  14  -6    3.40    7.30
  -4  14  -6    7.40    7.20
   4  15  -6    4.90    5.60
  -4  15   6    5.70    3.70
   4  15  -6    6.10    5.10
  -4 -15  -6    5.50    3.20
  -4  15  -6    4.00    5.10
  -4  15  -6    7.40    5.90
  -4  15  -6    3.50    4.50
   4  15   6    5.30    4.10
  -4  15  -6   12.40    6.50
   4  16  -6   -0.90    3.20
   4  16  -6   -1.80    3.50
  -4  16   6    0.80    2.50
   4  16   6    2.10    2.80
  -4  16  -6    2.20    4.30
  -4  16  -6    2.90    3.80
   4   0   7   27.90   12.00
  -4   0  -7   15.10    6.50
  -4   0   7   30.20   12.00
   4  -1   7  583.44   59.49
  -4   1   7  580.04   61.69
  -4  -1  -7  616.04   55.79
   4  -1  -7  426.46   66.19
  -4   1  -7  483.05   48.40
   4  -1  -7  547.95   56.39
  -4  -1   7  505.05   59.79
   4   2  -7   72.89   13.80
  -4  -2  -7   43.80   13.60
   4  -2   7   52.39   14.70
   4  -2  -7   46.90   14.90
   4  -2  -7   43.10   20.10
  -4   2  -7   46.90    8.10
  -4  -2   7   59.89   18.00
  -4  -3  -7   74.09   20.00
   4  -3   7  105.39   22.20
   4  -3  -7   97.09   21.30
  -4  -3   7   94.89   24.00
  -4   3  -7   88.49   11.20
   4  -4   7  234.48   34.50
  -4  -4  -7  249.48   37.60
  -4  -4   7  244.18   38.70
  -4   4  -7  249.58   24.00
   4  -4  -7  245.88   36.80
  -4  -5  -7  207.38   39.70
   4  -5   7  193.48   32.40
   4  -5  -7  202.08   34.80
  -4  -5   7  170.98   33.80
  -4   5  -7  198.18   19.00
  -4   6  -7  276.57   22.90
   4  -6  -7  253.37   43.20
  -4  -6   7  251.87   59.79
  -4   6  -7  222.38   22.50
  -4   6  -7  220.18   22.20
   4  -6  -7  233.58   22.40
   4   6   7  249.18   23.10
  -4  -7  -7   71.69   25.60
  -4  -7  -7   88.69   10.10
   4   7  -7   77.89   11.30
   4  -7  -7   74.29    9.70
   4   7   7   80.59   10.00
  -4   7  -7   83.49   10.20
  -4   7  -7   77.49    9.60
   4  -7  -7   87.39   27.00
  -4   7  -7   76.79   10.70
  -4  -7   7   83.69   30.30
   4  -8   7  334.97   53.99
  -4  -8  -7  223.18   50.19
  -4  -8  -7  238.78   27.60
  -4   8  -7  331.27   28.30
  -4   8  -7  295.17   29.30
  -4  -8   7  317.07   56.79
  -4   8  -7  298.87   27.60
   4  -8  -7  362.46   56.49
   4  -8  -7  319.57   27.70
   4   8   7  324.67   27.80
  -4   8  -7  285.47   28.50
  -4   8  -7  302.27   27.70
  -4  -9  -7  112.79   35.10
   4  -9   7   66.89   32.10
  -4  -9  -7   65.79   11.60
   4   9  -7   63.49    8.60
   4   9  -7   61.09    9.50
  -4   9  -7   52.49   12.80
  -4   9  -7   46.60    8.90
  -4   9  -7   70.59   12.20
  -4   9  -7   68.19   12.10
  -4   9  -7   72.09   10.60
   4  -9  -7   55.29    8.50
  -4  -9   7   76.79   37.70
  -4  -9   7   48.50    8.70
  -4   9  -7   52.79    8.30
   4  -9  -7   56.69   26.40
   4  10  -7  213.08   21.80
   4  10  -7  164.98   20.90
  -4 -10  -7  217.88   20.40
   4  10  -7  187.98   19.40
  -4  10  -7  188.68   21.80
  -4  10  -7  187.58   19.70
  -4  10  -7  192.88   19.60
  -4  10  -7  192.68   21.00
   4 -10  -7  214.38   19.50
  -4  10  -7  192.28   21.30
  -4  10  -7  220.08   22.40
  -4  11   7   24.50    5.90
   4  11  -7   35.00    8.60
   4  11  -7   34.00    8.70
   4  11  -7   35.10    6.70
  -4 -11  -7   33.90    6.80
  -4  11  -7   32.00    9.20
  -4  11  -7   28.00    6.40
  -4  11  -7   33.20    9.10
  -4  11  -7   21.40    5.70
   4 -11  -7   29.80    5.80
  -4  11  -7   35.80    9.10
  -4  11  -7   33.90    7.70
   4  12  -7  111.49   16.30
   4  12  -7   84.29   13.90
  -4 -12  -7   98.19   12.30
   4  12  -7   90.19   14.40
  -4  12   7   84.89   11.60
   4 -12  -7  102.29   11.10
  -4  12  -7  118.99   17.70
  -4  12  -7   93.19   11.60
  -4  12  -7   60.49   12.90
  -4  12  -7  121.79   16.70
  -4  12  -7   87.19   12.40
   4  13  -7   11.10    5.80
   4  13  -7   20.00    7.60
  -4  13   7   10.80    6.20
  -4  13   7   19.20    5.30
  -4 -13  -7   18.30    5.00
   4  13  -7   13.80    6.50
  -4  13  -7   10.70    4.80
  -4  13  -7    7.70    7.50
  -4  13  -7    4.60    5.20
   4 -13  -7    5.40    4.00
  -4  13  -7    9.60    7.20
  -4  13  -7    9.50    6.20
   4  14  -7   66.69   10.70
  -4  14   7   46.90    8.20
   4  14  -7   47.00    8.10
   4  14  -7   37.20    7.50
  -4  14   7   59.39    8.30
  -4 -14  -7   55.19    7.70
  -4  14  -7   51.59    9.60
  -4  14  -7   66.69   12.00
   4 -14  -7   57.69    7.00
   4  14   7   58.89    8.50
  -4  14  -7   33.40    7.10
  -4 -15  -7    7.00    3.70
  -4  15   7    2.70    3.00
   4  15  -7    1.80    4.30
   4  15  -7    2.90    4.20
  -4  15  -7    0.00    5.10
  -4  15  -7    1.90    4.00
   4  15   7   -0.70    3.00
  -4  15  -7    0.70    5.00
  -4  16   7   27.80    4.50
   4  16  -7   33.60    6.70
   4  16  -7   32.70    5.70
   4  16   7   32.80    4.40
  -4  16  -7   46.60    6.60
  -4  16  -7   39.50    5.90
  -4   0  -8   66.19   10.90
  -4   0  -8   58.09   15.70
   4   0  -8   66.59   14.60
   4   1  -8   26.40    4.80
  -4   1   8   17.00   13.20
  -4  -1  -8   19.20    9.60
   4   1  -8   26.80    9.10
   4  -1   8   30.90   13.60
  -4  -1   8   20.20   13.80
   4  -1  -8   12.70    9.10
  -4   1  -8   20.20    6.10
  -4  -2  -8  509.15   55.09
   4   2  -8  501.75   44.00
   4  -2   8  390.86   54.49
  -4  -2   8  534.85   61.09
  -4   2  -8  473.75   44.50
   4  -2  -8  489.35   56.19
   4  -3   8  103.39   24.80
  -4  -3  -8   80.79   22.70
  -4  -3   8  121.89   28.50
   4  -3  -8   84.79   23.00
  -4   3  -8  126.89   13.10
  -4  -5  -8   62.79   21.70
   4  -5   8   34.80   19.70
  -4   5   8   54.19    7.60
  -4   5  -8   37.90    6.20
   4   5   8   47.20    7.60
   4  -5  -8   47.20    7.20
   4  -5  -8   76.29   23.90
  -4  -5   8   55.39   23.00
  -4   6  -8  109.69   12.10
   4  -6  -8   87.89   28.20
  -4   6  -8  113.39   11.80
   4  -6  -8  107.59   12.00
   4   6   8  114.59   12.80
  -4  -6   8  114.69   12.50
  -4  -6   8  100.99   29.10
   4  -7   8  110.89   28.00
  -4  -7  -8   93.49   10.70
  -4  -7  -8   87.09   28.80
  -4   7  -8   81.59   10.20
   4   7   8   75.09   10.20
   4  -7  -8   63.69    9.30
  -4  -7   8   86.89   27.40
  -4   7  -8   84.29   10.70
  -4  -7   8   61.79    9.70
   4  -7  -8   64.29   26.50
  -4   7  -8   79.89   10.00
   4  -8   8    5.30   25.80
  -4  -8   8   25.90   22.60
   4  -8  -8   22.00    5.30
   4  -8  -8   -2.60   21.70
   4   8   8   28.90    5.90
  -4   8  -8   34.00    8.70
  -4   8  -8   33.20    6.80
  -4   8  -8   23.60    6.60
  -4   8  -8   27.30    5.70
  -4  -8   8   25.30    6.10
   4   9  -8   10.50    4.50
  -4  -9  -8    4.20    5.60
   4   9  -8    9.50    6.50
  -4   9  -8   -2.00    5.70
  -4   9  -8    3.10    5.00
  -4   9  -8    1.10    4.70
  -4   9  -8   -1.20    6.60
   4  -9  -8    2.50    4.10
  -4   9  -8    7.10    6.50
  -4 -10  -8   52.39    9.10
   4  10  -8   71.29    9.60
  -4  10   8   51.19    9.00
   4  10  -8   89.79   12.40
   4  10  -8   39.60    9.90
  -4  10  -8   88.89   12.70
  -4  10  -8   98.49   13.60
   4 -10  -8   75.09    9.90
  -4  10  -8   93.59   10.60
  -4  10  -8   66.69   13.10
  -4 -10   8   59.89   10.30
  -4  11   8   15.00    6.40
  -4 -11  -8   14.00    6.10
   4  11  -8   19.40    9.40
   4  11  -8    9.40    7.60
  -4  11  -8    8.00    7.30
  -4  11  -8   15.10    8.10
  -4  11  -8   11.50    5.90
  -4  11  -8   16.80    6.00
   4  12  -8    7.80    6.90
   4  12  -8    2.50    6.20
   4  12  -8   -0.10    6.10
  -4 -12  -8    2.10    4.80
  -4  12   8    4.10    4.20
  -4  12  -8   10.20    5.70
  -4  12  -8   12.90    7.70
  -4  12  -8   12.90    5.80
   4 -12  -8   13.30    4.70
  -4  12  -8   14.20    7.40
  -4 -13  -8   19.00    5.10
   4  13  -8   10.00    6.20
   4  13  -8   14.40    6.80
   4  13  -8   15.20    6.10
  -4  13   8   16.20    5.70
  -4  13   8   15.80    4.50
  -4  13  -8   15.60    5.20
  -4  13  -8    8.90    7.10
  -4  13  -8    8.60    5.00
  -4  13  -8   13.40    6.90
   4 -13  -8    9.60    5.20
   4  14  -8    2.30    6.20
  -4  14   8    3.70    3.70
   4  14  -8    7.10    5.50
  -4 -14  -8    8.60    3.90
  -4  14   8    5.70    3.40
  -4  14  -8   21.80    6.70
  -4  14  -8   14.70    8.80
  -4  14  -8   19.30    6.00
   4  14   8   13.00    4.20
   4 -14  -8   16.70    3.60
  -4 -15  -8    0.00    2.40
   4  15  -8    2.70    4.10
   4  15  -8    0.20    5.30
  -4  15   8    2.10    2.20
  -4  15  -8    1.50    4.20
  -4  15  -8    3.50    3.70
  -4  15  -8   -0.80    4.20
   4   0  -9    3.30    3.40
   4   0  -9   -9.60    9.30
  -4   0  -9   -3.20    4.60
  -4   0   9  -15.50   10.50
  -4   0   9    2.80    4.20
   4   0   9    2.20    6.30
  -4  -1  -9  365.66   37.80
  -4   1   9  310.27   28.40
   4  -1   9  313.47   44.80
   4   1  -9  316.37   28.20
   4   1  -9  324.87   33.70
  -4  -1   9  262.37   43.50
   4   1   9  281.87   28.30
  -4   1  -9  313.17   30.40
   4  -1  -9  297.17   39.50
   4  -1  -9  284.87   27.70
  -4  -1   9  276.67   28.20
  -4   2   9   81.79   10.10
   4  -2   9   91.49   22.50
  -4  -2  -9   79.09    9.20
  -4  -2  -9  120.79   21.80
   4  -2  -9   67.39    8.90
  -4   2  -9   74.69   10.90
  -4  -2   9   61.89    9.30
  -4  -2   9   35.60   21.30
   4  -2  -9   86.29   21.10
   4   2   9   56.09    9.50
  -4  -3   9  211.88   38.10
   4   3   9  239.78   24.60
   4  -3  -9  228.88   24.80
  -4  -3   9  203.68   22.20
  -4   3  -9  266.37   23.40
   4  -3  -9  202.18   37.10
   4  -4  -9   71.79    9.50
   4  -4  -9   96.19   24.80
  -4  -4   9   94.19   28.30
   4   4   9   69.09   10.20
   4  -5   9  220.98   35.60
  -4  -5  -9  186.08   39.50
   4  -5   9  167.48   15.40
  -4  -5   9  193.58   38.80
  -4   5  -9  125.49   14.30
  -4   5  -9  121.49   14.60
  -4  -5   9  128.59   15.30
   4  -5  -9  136.69   14.70
   4   5   9  139.99   15.80
   4  -5  -9  170.68   37.40
  -4   6   9  126.09   13.70
  -4  -6  -9  135.99   14.20
  -4  -6  -9  111.89   32.20
   4  -6   9  137.99   34.80
   4   6   9  135.89   14.60
  -4  -6   9  138.29   38.00
   4  -6  -9  132.09   32.20
  -4  -6   9  123.99   14.30
   4  -6  -9  129.89   14.00
  -4   6  -9  117.29   13.40
  -4   6  -9  107.99   13.70
  -4   7   9  126.39   11.90
  -4  -7  -9  118.19   34.20
   4  -7   9  138.99   38.10
   4   7  -9  111.39   10.80
  -4   7  -9   77.99   12.20
   4   7   9   92.79   12.50
   4  -7  -9   23.80   39.80
   4  -7  -9  106.29   14.80
  -4  -7   9   83.69   12.50
  -4  -7   9   96.59   34.60
  -4   7  -9   92.29   11.80
   4   8  -9   90.79   12.00
   4  -8   9  102.29   55.69
   4   8   9   60.49    9.50
  -4  -8   9   60.29   10.30
   4  -8  -9   65.89    9.70
  -4   8  -9   58.59   10.70
  -4   8  -9   51.29    8.20
  -4   8  -9   59.89   10.00
  -4   8  -9   63.19    9.40
  -4   9  -9   22.10    6.50
  -4   9  -9   40.00    9.60
   4  -9  -9   42.60    7.10
  -4   9  -9   28.40    8.40
  -4   9  -9   33.60    8.20
  -4   9  -9   21.10    6.00
   4  10  -9  191.18   22.50
  -4 -10  -9  230.58   21.80
  -4  10   9  185.48   20.20
   4  10  -9  193.78   20.60
  -4  10  -9  252.67   24.20
  -4  10  -9  183.08   23.20
  -4  10  -9  223.68   21.40
   4 -10  -9  256.67   21.50
  -4 -10   9  241.48   24.80
  -4  10  -9  202.58   21.90
  -4 -11  -9   35.60    7.00
  -4  11   9   22.20    5.10
   4  11  -9   35.40    8.20
   4  11  -9   29.40    8.30
  -4  11  -9   27.70    6.90
  -4  11  -9   36.20    6.90
  -4  11  -9   24.30    8.40
   4 -11  -9   33.70    6.40
  -4  11  -9   28.00    9.10
  -4  12   9   45.20    7.80
   4  12  -9   56.29    9.40
   4  12  -9   68.99   12.20
  -4 -12  -9   63.59    9.70
   4  12  -9   57.89    9.70
  -4  12  -9   78.09   10.00
  -4  12  -9   71.99   10.70
  -4  12  -9   55.99   10.10
  -4  12  -9   93.89   13.50
  -4 -13  -9    2.90    5.90
   4  13  -9    5.00    5.50
   4  13  -9    7.00    4.80
  -4  13   9    3.60    4.80
  -4  13   9    0.60    3.00
   4  13  -9    0.70    4.90
  -4  13  -9    6.30    5.80
   4 -13  -9    5.00    3.70
  -4  13  -9    6.90    5.10
   4  13   9    3.60    3.70
  -4  13  -9    7.20    5.30
  -4  13  -9    6.20    6.60
  -4 -14  -9   35.70    5.80
   4  14  -9   26.70    6.20
   4  14  -9   30.20    6.30
  -4  14   9   20.50    4.50
  -4  14  -9   31.60    6.70
   4  14   9   39.50    5.30
  -4  14  -9   40.00    6.10
   4  15  -9    5.40    3.30
  -4 -15  -9    6.30    2.30
   4  15  -9    6.50    4.30
  -4  15  -9    2.00    3.20
   4   0 -10   81.69   12.50
   4   0  10   78.89   11.20
  -4   0 -10   68.09   10.70
  -4   0  10   84.49   11.20
   4   0 -10   81.19    9.90
  -4   1  10   27.20    6.60
   4  -1  10   19.50    6.20
   4   1 -10   28.50    5.40
  -4  -1 -10   33.00    9.20
  -4  -1 -10   28.90    5.70
  -4  -1  10   21.80    6.30
  -4  -1  10   54.89   19.10
   4  -1 -10   37.20   17.50
   4  -1 -10   29.20    5.80
   4   1  10   18.80    6.40
  -4   1 -10   37.60    8.50
  -4   1 -10   19.00    4.50
  -4   2  10   57.29    9.40
   4  -2  10   35.20   19.50
  -4  -2 -10   49.60   23.80
  -4  -2 -10   50.59    8.30
   4   2 -10   55.69    8.00
   4  -2  10   54.89    9.20
   4  -2 -10   49.90    8.60
  -4   2 -10   46.00    9.10
   4  -2 -10   34.80   27.80
  -4  -2  10   48.90    8.50
  -4  -2  10   15.30   18.00
   4   2  10   54.09    8.80
   4  -3  10   64.59   22.30
   4   3 -10   62.79    8.80
  -4  -3 -10   73.09   10.20
  -4  -3 -10   32.60   21.10
  -4   3  10   80.79   10.70
   4  -3  10   69.29   10.40
   4  -3 -10   75.69   24.70
  -4  -3  10   67.99   11.00
  -4  -3  10  119.79   31.10
   4   3  10   72.29   11.30
   4  -3 -10   73.49   10.00
  -4  -4 -10  158.68   35.20
  -4   4  10  137.59   15.50
   4  -4  10  165.58   37.00
  -4  -4 -10  141.89   15.40
   4  -4  10  127.09   15.20
   4  -4 -10  166.08   35.90
  -4  -5 -10   17.80    6.20
   4  -5  10   24.40    6.20
  -4   5  10   16.70    5.90
   4  -5  10   56.99   26.70
  -4  -5 -10    4.50   24.50
   4   5  10   35.80    7.20
  -4  -5  10   47.90   25.20
  -4   5 -10   40.60    6.40
   4  -5 -10   41.00    7.00
   4  -5 -10   42.50   22.70
  -4  -5  10   27.90    6.90
  -4   5 -10   26.60    5.50
   4  -6  10   54.99   31.60
   4  -6 -10  135.59   36.40
   4  -6 -10  120.69   14.00
   4   6  10  131.79   14.50
  -4  -6  10  115.19   17.20
  -4  -6  10  123.79   37.90
  -4   6 -10  115.09   13.50
   4  -7  10   15.80    6.30
  -4  -7 -10   16.60    6.10
  -4   7  10   24.20    5.60
  -4  -7  10   18.70    6.50
  -4   7 -10   13.50    5.70
  -4   7 -10   32.60    6.40
   4   7  10   20.60    6.20
   4  -7 -10   29.00    6.70
  -4   7 -10   19.90    5.60
   4   8 -10   82.79   12.30
  -4  -8 -10   75.09   10.60
  -4   8 -10   55.09    9.50
  -4  -8  10   39.40    8.50
  -4   8 -10   61.79    8.50
   4  -8 -10   49.50    8.60
  -4   8 -10   58.29   10.70
   4   8  10   39.70    7.60
  -4   8 -10   51.89    8.40
   4   9 -10   30.70    7.90
  -4  -9 -10   33.10    7.50
   4   9 -10   29.60    8.60
   4   9  10   59.69    9.40
  -4   9 -10   60.59   10.70
   4  -9 -10   56.99    8.30
  -4   9 -10   35.00    6.90
  -4   9 -10   49.90    7.90
  -4  -9  10   46.70    8.10
  -4   9 -10   49.30   10.60
  -4 -10 -10   32.80    7.20
   4  10 -10   56.39    9.20
   4  10 -10   30.00    8.90
  -4  10 -10   40.40    8.90
   4 -10 -10   28.70    6.50
  -4  10 -10   54.59    8.10
  -4  10 -10   38.70    7.00
  -4 -10  10   37.70    6.90
  -4  10 -10   35.80    9.00
   4  11 -10    3.00    6.00
   4  11 -10    2.10    6.20
   4  11 -10   -2.70    6.10
  -4 -11 -10    0.60    4.70
  -4  11 -10   -1.00    6.60
  -4  11 -10    2.70    4.30
   4 -11 -10    0.10    4.40
  -4  11 -10    0.10    6.90
  -4  11 -10    0.10    4.70
  -4 -12 -10   10.40    5.10
   4  12 -10    8.10    5.70
   4  12 -10    4.90    4.90
   4  12 -10   14.90    7.10
   4 -12 -10   15.60    4.60
  -4  12 -10   20.10    7.70
  -4  12 -10   15.00    6.00
  -4  12 -10   23.20    7.10
   4  12  10   16.70    4.10
  -4  12 -10   19.30    5.50
  -4  13  10   -0.40    3.30
   4  13 -10    2.40    4.60
  -4 -13 -10    1.20    3.70
   4  13 -10    7.50    4.20
   4  13 -10    2.20    4.10
  -4  13 -10    2.10    4.00
  -4  13 -10   -0.30    4.70
   4 -13 -10   -0.10    2.90
  -4  13 -10   -1.30    5.30
   4  13  10    0.00    2.90
   4  14 -10    2.10    3.60
  -4 -14 -10    1.00    3.90
   4  14 -10    1.90    4.70
  -4  14 -10    0.20    6.60
   4 -14 -10    1.60    2.20
  -4  14 -10    3.30    4.60
  -4   0  11   28.10    7.20
   4   0  11   29.60    7.40
   4   0 -11   27.50    6.10
  -4   0 -11   21.80    5.50
  -4   0 -11   30.10    9.50
  -4   1  11  363.86   32.20
   4   1 -11  370.76   31.10
   4  -1  11  355.46   32.30
  -4  -1 -11  361.96   31.40
  -4  -1 -11  412.46   37.00
  -4   1 -11  278.67   30.10
   4  -1 -11  308.17   31.10
  -4   1 -11  320.97   34.90
  -4  -1  11  348.97   55.79
  -4  -1  11  297.17   31.80
   4   1  11  304.67   31.80
   4  -2  11   67.49   10.30
  -4  -2 -11   55.29    9.30
  -4   2  11   56.09    9.10
   4   2 -11   53.39    8.30
  -4  -2 -11   60.19   13.10
   4   2  11   42.70    8.90
   4  -2 -11   46.00    8.10
  -4  -2  11   48.10    9.10
  -4  -2  11   49.60   24.30
   4   3 -11  155.18   16.00
   4  -3  11  158.68   18.20
  -4  -3 -11  167.38   18.00
   4  -3  11  207.08   43.50
  -4  -3  11  265.87   47.80
  -4  -3  11  155.78   18.00
  -4   4  11   33.70    8.30
  -4  -4 -11   36.60    8.10
   4  -4  11   55.09   29.00
   4  -4  11   32.70    9.40
   4   4  11   67.49    9.90
   4  -4 -11   54.89   37.00
  -4  -4  11   58.09    9.80
  -4  -4  11   94.29   35.10
   4  -4 -11   63.59    9.10
  -4   5  11   64.09   11.50
   4  -5  11   63.09   11.00
  -4  -5 -11   63.89   10.60
   4  -5 -11   69.59   37.60
   4  -5 -11   99.19   12.00
  -4   5 -11   98.69   10.90
  -4  -5  11   90.59   12.70
   4   5  11   90.69   12.70
  -4   6  11   62.79   10.70
   4  -6  11   57.39    9.50
  -4   6 -11   60.99    8.90
  -4  -6  11   60.69   12.70
  -4   6 -11   68.99    9.20
   4  -6 -11   97.39   14.40
  -4   6 -11   56.69    9.20
   4  -7  11  117.99   12.80
  -4   7  11  123.79   11.90
  -4   7 -11   79.29   11.70
   4   7  11   91.29   13.00
  -4  -7  11   93.69   13.70
  -4   7 -11   87.79   12.40
   4  -7 -11   83.39   12.80
  -4  -8 -11   82.99   11.70
   4   8 -11   56.59   10.50
  -4  -8  11   53.99   12.00
  -4   8 -11   66.09    9.90
  -4   8 -11   59.09   11.50
   4   8  11   83.79   11.50
   4  -8 -11   79.29   11.10
  -4   8 -11   73.29   10.40
   4   9 -11   49.99    9.10
  -4  -9 -11   42.50    7.80
  -4   9 -11   32.40    6.60
  -4   9 -11   52.59   10.30
  -4   9 -11   34.10    6.70
  -4  -9  11   39.50    7.60
  -4   9 -11   45.70   10.70
   4  -9 -11   44.50    7.90
   4  10 -11   89.09   13.30
   4  10 -11   92.09   13.00
  -4 -10 -11  122.19   12.60
  -4  10 -11  105.29   14.00
  -4 -10  11   88.39   12.20
  -4  10 -11   70.09   11.30
  -4  10 -11   84.39   11.30
   4 -10 -11   95.69   11.80
   4  11 -11   16.00    6.70
  -4 -11 -11   15.20    5.10
   4  11 -11   13.20    5.50
   4  11 -11   17.40    6.30
  -4  11 -11   20.00    6.80
  -4  11 -11   30.30    7.60
  -4  11 -11   32.90    7.70
  -4 -12 -11   30.40    6.40
   4 -12 -11   55.19    7.30
  -4  12 -11   46.50    7.40
  -4  12 -11   46.80    7.00
  -4  12 -11   52.89    8.70
  -4 -13 -11    9.70    3.40
   4  13 -11    8.90    4.00
   4  13 -11    7.80    4.40
  -4  13  11    4.40    2.90
  -4  13 -11   10.10    4.50
  -4  13 -11    9.00    3.70
  -4  13 -11    4.50    4.40
   4 -13 -11   12.00    4.10
   4  14 -11   33.70    5.60
   4  14 -11   43.20    6.00
  -4 -14 -11   39.00    4.70
  -4  14 -11   50.49    6.60
  -4  14 -11   33.20    6.40
  -4   0 -12   12.80    5.40
   4   0  12   19.80    7.50
   4   0 -12   21.30    6.10
  -4   0  12   22.00    7.80
   4   1 -12   62.69    9.30
  -4  -1 -12   47.30   18.30
  -4   1  12   67.09   10.00
  -4  -1 -12   62.29    9.50
   4   1  12   46.00    9.50
  -4  -1  12   46.60    9.40
   4  -1 -12   42.70    8.20
  -4   1 -12   34.90    6.50
  -4  -2 -12  104.39   13.70
  -4  -2 -12  113.09   20.20
  -4   2  12  112.99   14.60
   4  -2  12  112.19   15.10
   4   2 -12  100.89   12.50
  -4  -3 -12    9.20    5.80
  -4   3  12    3.70    6.40
   4  -3  12    3.10    7.00
  -4  -3 -12    5.40    9.50
  -4  -3  12    2.70    6.70
   4  -3 -12   11.20    6.10
   4   3  12   14.20    7.20
  -4   4  12  119.49   14.50
  -4  -4 -12  117.29   21.00
  -4  -4 -12  124.29   14.50
  -4  -4  12  106.79   16.20
   4   4  12  114.89   15.50
   4  -4 -12   97.89   14.10
  -4   5  12   -1.40    5.50
   4  -5  12    1.20    6.20
  -4  -5 -12    1.60    5.80
  -4  -5  12    1.30    6.60
   4  -5 -12    4.50    6.00
   4   5  12    6.80    6.70
  -4   5 -12    2.90    4.70
   4   6  12   62.89   10.20
  -4  -6  12   56.99   10.60
  -4   6 -12   73.69    9.20
   4  -6 -12   58.49    9.60
   4  -7  12    6.10    5.50
  -4   7  12    6.60    4.20
   4   7 -12    8.50    7.00
   4   7  12    3.00    5.40
  -4   7 -12    4.10    3.70
  -4   7 -12    6.10    4.60
  -4  -7  12   -1.80    6.30
   4  -8  12   18.30    5.90
   4   8 -12   15.10    6.60
   4   8  12    2.00    4.40
  -4  -8  12   -4.50    5.50
   4  -8 -12    1.20    5.00
  -4   8 -12    5.40    3.90
  -4   8 -12    3.90    7.90
  -4   8 -12    1.00    4.40
   4   9 -12   20.50    6.90
   4   9 -12   21.80    6.30
  -4  -9 -12   21.70    6.50
  -4   9 -12   17.90    4.70
  -4   9 -12   13.90    7.30
   4  -9 -12   14.70    5.40
  -4   9 -12   11.50    4.70
  -4  -9  12   14.10    6.20
  -4   9 -12   13.50    7.10
   4  10 -12   13.20    6.90
   4  10 -12   12.30    5.60
  -4 -10 -12   11.40    4.80
   4  10 -12   19.30    5.70
  -4 -10  12    8.00    4.80
  -4  10 -12    7.00    6.30
  -4  10 -12    5.60    3.80
  -4  10 -12    8.90    6.10
  -4  10 -12    8.10    4.30
   4 -10 -12    6.30    4.80
   4  11 -12   13.00    5.60
   4  11 -12    8.70    4.50
  -4 -11 -12   15.90    5.10
   4  11 -12   14.90    7.20
  -4  11 -12   17.60    6.20
  -4  11 -12   13.70    3.90
  -4  11 -12   11.90    4.20
  -4  11 -12   14.30    5.90
   4 -11 -12   17.30    4.60
   4  12 -12   -3.90    3.10
   4  12 -12   -0.80    4.60
  -4 -12 -12    0.50    3.40
   4 -12 -12    4.60    3.10
  -4  12 -12    4.90    5.20
  -4  12 -12    3.70    3.00
  -4  12 -12    4.60    4.60
   4  13 -12    1.70    3.00
   4  13 -12    0.90    3.50
  -4 -13 -12    2.50    2.30
  -4  13 -12    1.50    3.30
  -4  13 -12   -0.80    3.20
   4 -13 -12    0.00    2.00
   4   0  13    0.60    6.80
  -4   0 -13    3.10    4.20
   4   0 -13   -1.80    5.20
  -4   0  13   -0.60    6.90
   4   1 -13  177.58   16.80
   4  -1  13  159.08   19.20
  -4  -1 -13  156.88   16.40
  -4   1  13  182.88   19.00
  -4  -1  13  138.79   18.80
   4   1  13  122.59   18.20
   4  -1 -13  124.99   16.70
  -4   2  13    4.80    6.70
   4   2 -13    8.30    4.20
   4  -2  13    5.60    7.10
  -4  -2 -13    7.00    5.60
   4  -2 -13    5.10    5.90
   4   2  13    3.30    7.10
  -4  -2  13    2.90    7.20
   4  -3  13  249.18   26.10
  -4   3  13  257.57   25.80
  -4  -3 -13  256.07   24.90
  -4  -3  13  257.17   26.40
   4   3  13  263.87   26.20
  -4   3 -13  222.18   23.70
   4  -3 -13  245.28   24.90
  -4   4  13   22.40    7.70
   4  -4  13   20.40    7.90
  -4  -4 -13   27.40    7.70
   4   4  13   42.70    8.80
  -4  -4  13   45.40    9.50
   4  -4 -13   37.20    7.40
  -4   5  13  188.18   21.10
  -4  -5 -13  232.98   25.40
   4  -5  13  160.08   21.00
  -4   5 -13  188.38   19.00
  -4  -5  13  220.18   24.30
   4  -6  13   78.09   13.10
  -4  -6 -13   88.79   12.70
  -4   6  13   93.89   11.60
  -4   6 -13   82.29   10.90
   4  -6 -13  106.39   12.70
   4   6  13   95.69   12.90
  -4  -6  13   86.79   14.00
  -4  -7 -13   79.79   11.40
   4   7 -13   58.69   10.80
  -4   7  13   74.79    9.80
   4  -7  13   75.19   12.10
  -4  -7  13   76.29   12.50
   4   7  13   77.99   11.10
   4  -7 -13   88.69   11.50
  -4   7 -13   80.29   10.10
   4   8 -13   40.80    8.60
  -4  -8 -13   65.29    9.80
   4  -8  13   50.59    8.10
   4   8 -13   36.10    7.20
  -4   8 -13   73.89   12.10
  -4   8 -13   32.80    9.00
   4   8  13   56.99    9.10
  -4  -8  13   62.89    9.20
   4  -8 -13   66.89    9.80
  -4   8 -13   54.79    7.90
  -4  -9 -13   20.10    5.60
   4   9 -13   26.00    5.50
   4   9 -13   25.90    6.40
  -4   9 -13   18.40    6.30
  -4   9 -13   29.20    8.10
  -4  -9  13   21.80    6.20
   4  -9 -13   31.90    6.20
  -4   9 -13   25.00    4.60
  -4 -10 -13   34.60    5.50
   4  10 -13   31.30    5.00
  -4  10 -13   17.30    6.60
   4 -10 -13   29.10    5.80
  -4  10 -13   19.40    6.50
  -4 -10  13   27.10    5.70
  -4 -11 -13    8.70    3.40
   4  11 -13   10.40    5.00
   4  11 -13   10.10    3.20
  -4  11 -13   13.60    5.10
  -4  11 -13    6.90    4.70
   4 -11 -13   17.20    3.80
   4  12 -13   76.29    8.80
  -4 -12 -13   65.19    7.60
  -4  12 -13   80.79    8.80
  -4  12 -13   50.79    8.40
   4 -12 -13   74.29    7.40
   4   0 -14   15.50    5.80
  -4   0  14   18.60   11.60
   4   0  14   12.20   11.40
   4  -1  14   29.20    8.60
  -4  -1 -14   28.40    5.70
   4   1 -14   29.70    6.00
  -4   1  14   27.00    9.10
   4  -1 -14   11.00    6.30
  -4  -1  14   17.50    9.00
   4   1  14   21.20    9.00
  -4  -2 -14   71.99   10.30
   4  -2  14   91.99   13.40
  -4   2  14   86.29   12.80
   4   2  14   53.49   10.30
  -4  -2  14   70.39   11.60
   4  -2 -14   44.00    8.90
  -4   2 -14   52.89    7.90
  -4   3  14   12.00    6.60
   4  -3  14   12.80    7.70
  -4  -3 -14   19.20    6.20
  -4   3 -14   27.40    5.20
  -4  -3  14   22.80    8.10
   4  -3 -14   34.80    7.40
   4   3  14   19.80    7.40
  -4   4 -14   99.69   12.30
   4  -4 -14  122.29   14.10
   4   4  14  114.79   15.00
  -4  -4  14  115.59   16.20
  -4  -5 -14    1.40    5.30
   4  -5  14    4.70    6.20
  -4   5  14    2.40    5.10
  -4   5 -14    4.40    5.90
   4   5  14    2.90    5.80
  -4  -5  14    2.90    7.00
   4  -5 -14   -0.90    4.90
  -4   6  14   11.50    5.10
   4  -6  14   11.30    6.50
   4   6 -14   14.70    7.20
  -4  -6 -14   12.40    5.30
   4   6  14   26.70    6.10
  -4   6 -14   27.60    4.70
  -4  -6  14   34.80    8.20
   4  -6 -14   25.20    5.90
  -4  -7 -14    8.30    5.00
   4   7 -14    3.30    6.60
   4   7 -14   -0.50    3.10
   4  -7  14    4.40    5.30
  -4   7 -14    5.70    6.70
  -4   7 -14   13.80    6.20
  -4  -7  14    9.50    6.20
   4  -7 -14   12.30    5.30
   4   7  14    8.20    5.30
   4   8 -14   16.70    5.30
  -4  -8 -14   11.10    5.90
   4  -8 -14   -0.40    3.90
  -4   8 -14    2.80    7.90
  -4   8 -14   -1.00    5.70
  -4  -8  14    0.10    4.90
  -4  -9 -14    1.20    3.70
   4   9 -14    2.90    5.60
   4   9 -14    5.10    2.90
   4   9 -14   -0.70    3.40
  -4   9 -14   -0.40    4.60
   4  -9 -14    0.30    3.50
  -4   9 -14    3.50    5.50
   4  10 -14    3.10    4.30
  -4 -10 -14    9.00    3.30
   4 -10 -14    2.30    3.10
  -4  10 -14   -2.00    4.50
  -4  10 -14    2.40    4.00
  -4  11  14    0.00    2.80
  -4 -11 -14    4.60    2.40
   4  11 -14    0.00    3.20
   4 -11 -14    2.10    2.30
  -4  11 -14    1.00    4.10
  -4  11 -14    2.70    3.20
   4   0  15    2.80    6.40
  -4   0  15    2.90    6.60
   4   0 -15   10.30    4.60
   4  -1  15  108.39   17.30
  -4   1  15  116.29   16.50
  -4  -1  15  150.48   17.60
   4   1  15  149.99   17.30
   4  -1 -15  162.08   15.50
   4  -2  15   18.50    7.90
  -4   2  15   10.80    6.30
  -4  -2 -15   11.70    7.50
   4   2  15    0.30    5.90
   4  -2 -15    1.20    5.00
  -4  -2  15    3.50    6.70
  -4  -3 -15  172.48   15.20
   4  -3  15  173.38   18.40
  -4   3  15  175.88   16.70
   4   3  15  110.69   16.40
  -4  -3  15  109.59   17.10
   4  -3 -15  116.09   15.40
   4  -4  15   49.00    9.70
  -4  -4 -15   60.59    8.60
  -4   4  15   45.60    7.70
   4  -4 -15   44.00    7.60
  -4  -4  15   39.50    8.50
   4   4  15   49.80    8.70
   4  -5  15  115.19   17.90
  -4   5  15   92.19   10.80
  -4  -5 -15  107.49   13.70
   4   5  15   78.89   11.30
   4  -5 -15   71.79   10.90
  -4  -5  15   69.29   12.70
   4   6 -15   36.80    6.80
  -4   6 -15   17.50    8.40
   4  -6 -15   14.80    6.50
   4   6  15   21.20    5.30
  -4  -6  15   19.90    6.50
   4   7 -15   26.90    7.40
  -4  -7 -15   24.00    5.10
  -4  -7  15   30.00    6.60
  -4   7 -15   32.50    7.60
  -4   7 -15   26.80    6.10
   4  -7 -15   38.00    6.00
   4   7  15   33.80    5.50
   4   8 -15   16.80    5.80
   4   8 -15   31.50    6.50
  -4  -8 -15   34.30    5.60
  -4   8 -15   21.50    6.20
   4  -8 -15   36.80    6.20
  -4   8 -15   33.20    6.10
  -4  -8  15   31.90    7.50
   4   9 -15   58.29    8.20
  -4   9 -15   52.29    7.50
   4  -9 -15   45.20    6.20
  -4   9 -15   33.00    6.50
  -4   0  16   35.60    7.50
   4   0  16   28.70    7.40
   4  -1  16   47.80    9.00
  -4   1  16   49.30    8.30
  -4  -1  16   41.90    8.20
   4   1  16   39.50    8.50
   4  -2  16   29.50   10.50
   4  -2 -16   -1.10    3.60
  -4  -2  16    3.10    6.00
   4   2  16   -0.60    5.60
  -4   3  16    4.40    4.70
   4  -3  16    6.80    5.80
  -4  -3  16   16.40    8.30
   4  -3 -16   17.10    4.60
   4   3  16   17.80    7.00
   4  -4 -16   45.90    7.30
  -4  -4  16   52.49    8.40
   4   4  16   42.80    7.10
   4  -5  16   13.50    5.40
  -4   5  16   19.10    4.30
  -4   5 -16   14.40    7.00
   4   5  16   19.70    4.50
   4  -5 -16   33.10    4.90
  -4   5 -16   26.70    5.30
  -4  -5  16   24.00    6.20
   4   6 -16    5.90    3.70
   4  -6  16    9.20    4.20
  -4   6 -16   19.50    6.10
   4  -6 -16   18.50    3.90
   4   6  16   15.40    3.40
  -4  -6  16   17.10    5.10
  -4   6 -16   21.90    7.30
  -4  -7 -16    6.10    2.50
   4   7 -16   11.00    4.40
  -4   7 -16   11.40    3.50
  -4  -7  16    2.10    3.60
  -4   7 -16    7.00    5.20
   4   8 -16    9.60    3.90
  -4   8 -16   11.20    3.40
   4  -8 -16   10.50    2.50
  -4   8 -16    6.40    4.00
  -4   0  17    3.30    4.50
   4   0  17    2.80    4.70
  -4   1  17   88.09   10.50
   4  -1  17   82.39   10.80
   4   1  17   87.59   10.70
  -4  -1  17   89.19   11.10
   4  -2  17   28.50    5.40
   4   2  17   14.20    4.70
  -4  -2  17    9.50    4.80
   4  -3  17   99.69   11.00
   4   3 -17   72.19    9.70
  -4   3  17  102.99   11.20
  -4  -3  17   89.49   10.90
   4   3  17   87.69   10.00
   4  -4  17    5.60    3.60
   4   4  17    8.60    3.10
  -4   4 -17    5.70    6.80
  -4  -4  17    5.80    4.40
   4  -5  17   77.69    8.60
  -4   5 -17   58.99    8.90
  -4  -5  17   88.79    9.40
  -5   0   0   -0.20    1.10
   5   0   0   -2.20    2.00
  -5   0   0    0.60    1.00
  -5  -1   0   43.60    5.10
   5   1   0   53.19    8.70
   5  -1   0   47.10    5.30
  -5  -1   0   44.30    8.50
  -5   1   0   47.10    5.30
   5   2   0    2.10    4.40
  -5   2   0    1.40    2.00
  -5  -2   0    3.40    4.30
   5  -3   0   12.70    7.40
   5   3   0    5.80    6.00
  -5  -3   0    9.40    6.50
  -5   3   0    7.10    2.80
  -5   4   0   62.59    7.60
  -5  -4   0   52.99   13.00
  -5   5   0   49.40    7.50
   5  -5   0   53.69   13.10
   5  -5   0   50.89   12.90
  -5  -5   0   50.89   13.80
   5  -6   0   49.00   14.00
  -5   6   0   72.89    9.40
  -5  -6   0   63.79   17.60
   5  -6   0   68.29   16.00
   5  -7   0   47.50   16.10
  -5  -7   0   76.19   20.60
   5  -7   0   76.29   16.50
   5  -8   0   64.29   15.30
   5  -8   0   50.39   17.80
  -5  -8   0   38.40   17.10
  -5   9   0  213.68   20.70
  -5   9   0  243.28   22.80
  -5  -9   0  294.47   45.00
  -5   9   0  199.28   22.10
   5  -9   0  246.38   39.10
  -5   9   0  217.38   21.40
  -5 -10   0  126.29   34.70
  -5  10   0  108.79   15.10
  -5  10   0  126.89   13.30
  -5  10   0  131.19   13.70
  -5  10   0  113.19   15.00
   5  10   0   93.29   14.50
  -5  10   0  120.09   13.40
  -5  10   0  125.29   15.20
   5  10   0  128.19   14.60
  -5  10   0  124.79   15.60
   5  10   0  132.09   13.40
  -5  10   0  125.29   13.80
  -5  11   0  161.88   20.50
  -5 -11   0  278.67   51.19
  -5  11   0  178.88   19.00
   5 -11   0  136.49   45.20
   5  11   0  168.68   18.40
  -5  11   0  158.38   20.40
  -5 -11   0  180.28   17.90
   5  11   0  194.38   19.60
  -5  11   0  181.98   19.20
   5 -11   0  186.88   46.80
  -5  11   0  193.88   18.70
  -5  11   0  186.28   18.90
  -5  11   0  212.48   21.10
  -5  11   0  158.78   19.60
  -5 -11   0  154.38   69.19
  -5  11   0  192.28   18.00
  -5  12   0   28.50    8.50
  -5  12   0   21.00    6.40
   5  12   0   27.60    6.60
  -5  12   0   14.20    8.50
  -5  12   0   13.30    7.70
   5  12   0   17.20    6.40
  -5  12   0   16.90    6.80
  -5  12   0   14.90    6.50
  -5  12   0   26.10    5.10
  -5  13   0   71.09   12.90
  -5  13   0   89.29   14.30
   5  13   0  106.89   13.40
   5  13   0   86.09   12.80
  -5  13   0  105.69   14.00
  -5  13   0  107.89   16.00
  -5  13   0   98.49   13.00
   5  14   0    0.40    6.60
  -5  14   0   -0.60    6.20
  -5  14   0    9.50    7.60
  -5  14   0    1.30    5.50
   5  14   0    3.10    5.30
   5  14   0    2.20    4.90
  -5  14   0    2.20    5.70
  -5  15   0   36.20    7.50
  -5  15   0   44.60    7.90
  -5  15   0   34.60    6.80
   5  15   0   63.49    8.60
   5  15   0   35.90    6.80
   5  16   0   15.40    4.30
  -5  16   0   12.90    5.10
  -5  16   0   15.10    6.10
   5  16   0    4.10    4.40
  -5  17   0   12.20    3.70
   5  17   0   13.00    3.60
  -5   0  -1  103.69    9.90
  -5   0   1  101.29    9.50
   5   0  -1   98.79   11.70
  -5   0  -1   87.89   10.10
  -5   0   1   95.99   13.90
   5   0  -1  103.99   14.70
   5   0   1  119.39   13.10
  -5   0   1  105.89   11.60
  -5  -1  -1  393.76   38.50
  -5   1   1  371.06   33.50
  -5   1   1  389.86   37.70
   5   1  -1  387.86   35.40
   5   1  -1  380.76   36.00
   5  -1   1  388.46   31.10
  -5   1   1  399.16   31.20
   5  -1  -1  303.77   36.10
  -5   1  -1  294.27   31.10
   5  -1  -1  305.87   32.80
   5   1   1  306.77   34.60
  -5  -1   1  321.87   34.00
  -5   2   1  100.79   11.30
   5   2  -1  117.49   15.00
  -5  -2  -1  104.79   16.30
   5   2  -1  102.79   15.50
  -5  -2   1  129.89   16.70
   5   2   1  129.29   16.80
   5  -2  -1  126.79   14.80
  -5  -2   1  131.99   16.00
  -5   2  -1  119.29   11.50
   5  -2  -1  123.39   17.70
   5   3  -1 7036.60  522.25
  -5   3   1 6784.32  515.05
  -5   3  -1 5321.07  514.55
   5  -3  -1 5441.36  521.25
  -5  -3   1 5534.45  519.75
  -5   4   1   42.40    6.40
  -5  -4  -1   36.00   11.40
   5   4   1   43.90    8.30
  -5  -4   1   38.30   10.90
  -5   4  -1   31.50    5.70
   5  -4  -1   32.80   10.40
  -5  -5  -1 2173.78  187.38
   5  -5   1 2171.68  183.98
  -5   5   1 2130.69  176.58
   5  -5   1 2230.48  184.48
  -5   5  -1 1835.12  175.88
   5  -5  -1 1945.91  184.38
  -5  -5   1 1823.82  184.18
   5  -6   1  588.04   63.99
  -5   6   1  600.34   57.69
  -5  -6  -1  567.84   68.39
   5  -6   1  591.94   65.39
   5  -6  -1  742.13   69.79
   5  -6  -1  681.63   66.69
  -5  -6   1  723.13   69.69
  -5   6  -1  676.23   57.69
   5  -7  -1  406.26   50.29
  -5  -7   1  387.56   50.49
  -5   7  -1  411.36   38.30
   5  -7  -1  427.16   47.80
   5  -8   1   50.09   12.60
  -5  -8  -1   52.09   28.00
   5  -8   1   30.50   15.40
   5  -8  -1   35.70   16.20
  -5  -8   1   21.70   14.50
   5  -8  -1   28.20   13.80
  -5   9   1  278.37   28.80
  -5   9   1  301.47   30.10
   5  -9   1  285.57   52.19
  -5   9   1  291.37   29.30
  -5  -9  -1  241.18   47.20
   5  -9  -1  336.17   49.70
  -5   9  -1  335.37   28.90
  -5  -9   1  352.06   49.60
  -5   9  -1  338.57   29.50
  -5   9  -1  357.16   30.30
  -5   9  -1  356.46   29.70
  -5   9  -1  350.26   29.50
  -5   9  -1  288.17   30.30
   5 -10   1  128.59   35.00
   5 -10   1  155.18   44.10
  -5  10   1  121.29   12.80
  -5  10   1  120.79   15.80
   5  10  -1  124.19   14.60
  -5  10   1  125.49   14.10
  -5  10   1  145.59   16.10
  -5  10   1  124.19   13.80
  -5  10   1  141.49   13.70
   5  10  -1  139.19   14.60
  -5 -10  -1  119.69   13.00
  -5  10   1  126.59   15.30
  -5  10   1  110.79   14.60
  -5 -10  -1  112.09   32.30
  -5  10  -1  119.39   13.10
  -5 -10   1  148.19   34.00
  -5  10  -1  114.99   15.30
  -5  10  -1  142.19   15.70
   5 -10  -1  159.78   35.40
  -5  10  -1  107.89   14.90
  -5  10  -1  114.79   13.30
  -5  10  -1  125.99   14.20
  -5  10  -1  115.29   13.90
  -5  10  -1  130.59   14.00
  -5 -10   1  133.49   42.30
   5  10   1  128.59   14.40
  -5  10  -1  109.69   15.00
   5  10   1  105.99   14.70
  -5  11   1  252.27   24.30
   5 -11   1  242.98   57.89
  -5  11   1  276.67   24.70
  -5 -11  -1  191.08   49.20
   5  11  -1  197.38   24.50
  -5  11   1  236.28   23.10
   5  11  -1  266.87   24.20
   5  11  -1  291.37   25.40
  -5  11   1  229.18   25.90
  -5  11   1  255.87   25.20
  -5  11   1  300.07   26.40
  -5  11   1  249.48   26.30
  -5 -11  -1  226.08   23.40
  -5  11  -1  271.87   23.90
  -5  11  -1  275.07   24.70
  -5  11  -1  244.58   25.90
  -5  11  -1  218.78   25.70
  -5 -11   1  164.98   45.90
  -5  11  -1  261.77   25.50
   5 -11  -1  233.18   49.80
   5  11   1  199.98   24.30
  -5  11  -1  241.78   23.50
  -5  11  -1  249.28   24.30
  -5  11  -1  274.87   26.00
  -5  11  -1  273.47   24.70
   5  11   1  257.97   23.90
  -5  12   1   63.09   11.30
  -5  12   1   52.69    8.80
   5  12  -1   66.49    9.40
   5  12  -1   54.69   10.70
  -5  12   1   59.69    9.20
  -5  12   1   70.59   10.00
  -5  12   1   66.39   12.80
  -5 -12  -1   60.99    8.70
   5  12   1   54.49    8.80
  -5  12  -1   42.10    9.20
  -5  12  -1   53.79    9.00
   5  12   1   54.19   10.30
  -5  12  -1   52.09    8.90
  -5  12  -1   40.10    9.90
  -5  12  -1   57.79   11.20
  -5  12  -1   44.40   10.50
  -5  12  -1   54.39    9.70
  -5  12  -1   60.49    8.30
  -5  13   1   24.90    6.90
  -5  13   1   27.30    8.60
  -5  13   1   22.60    8.40
   5  13  -1   21.20    7.20
   5  13  -1   20.70    6.30
  -5  13   1   31.50    7.70
  -5  13   1   23.80    6.30
  -5 -13  -1   18.60    5.20
  -5  13  -1   32.80    9.10
  -5  13  -1   29.20    6.70
  -5  13  -1   32.80    8.90
  -5  13  -1   37.80    8.00
   5  13   1   20.10    6.50
  -5  13  -1   42.90    8.60
  -5  13  -1   27.90    8.40
   5  13   1   21.80    5.80
  -5  14   1    2.70    5.20
   5  14  -1    2.70    5.20
   5  14  -1    3.80    6.40
   5  14  -1    6.20    5.90
  -5  14   1    0.80    6.10
  -5  14   1    4.80    5.60
  -5 -14  -1    7.10    4.20
   5  14   1    4.60    5.00
  -5  14  -1    9.20    5.80
  -5  14  -1    5.10    6.40
  -5  14  -1    3.40    7.20
  -5  14  -1    5.00    5.90
   5  15  -1   11.90    5.80
   5  15  -1   21.80    5.80
  -5  15   1   17.20    5.80
  -5  15   1   16.20    5.70
  -5  15   1   14.80    5.60
   5  15   1   10.00    5.40
  -5  15  -1    6.60    5.60
  -5  15  -1   10.70    5.30
  -5  15  -1    9.30    5.50
   5  15   1   12.80    6.40
  -5  15  -1   10.60    6.70
  -5  16   1    2.70    4.50
   5  16  -1    5.20    4.00
   5  16  -1    5.90    4.30
  -5  16   1    4.20    4.40
  -5  16  -1    0.00    4.40
  -5  16  -1   -1.40    4.90
   5  16   1    2.00    5.10
   5  17  -1    0.60    3.80
   5  17  -1    2.50    3.70
  -5  17   1    2.30    3.40
  -5  17  -1    1.30    3.40
  -5  17  -1    0.30    3.30
   5  17   1    4.30    3.30
   5   0   2   64.39    9.70
  -5   0   2   66.89   10.20
  -5   0  -2   68.59    7.70
  -5   0   2   52.09   11.80
  -5   0   2   67.99    6.70
  -5   0  -2   69.59    9.10
   5   0  -2   72.69   10.90
  -5   0  -2   65.69    9.70
   5  -1   2   33.30    6.20
   5   1  -2   43.50    8.60
   5   1  -2   31.30    9.20
   5  -1   2   48.20    6.40
   5   1  -2   35.40    8.90
  -5   1   2   42.80    4.90
  -5   1   2   29.50   10.20
   5   1  -2   37.50    3.80
  -5  -1  -2   46.60    8.90
  -5   1   2   42.50    8.20
  -5   1  -2   29.90    4.90
  -5  -1   2   33.00    3.70
  -5   1  -2   31.20    6.00
  -5  -1   2   23.50    7.80
   5  -1  -2   31.30   10.90
   5   1   2   37.80    8.20
   5  -1  -2   31.90    7.80
  -5  -1   2   31.50    8.20
  -5   2   2   79.99   15.50
   5  -2  -2   54.89   10.70
   5   2   2   49.10   11.20
   5  -2  -2   43.00   11.40
  -5   2  -2   51.39    6.40
  -5  -2   2   42.50    9.40
  -5  -2   2   63.09   11.50
  -5  -2   2   53.49    4.90
   5   3  -2   53.79   15.20
  -5  -3   2   96.69   14.20
   5  -3  -2  117.29   16.60
   5  -3  -2   97.39   17.60
  -5  -3   2   86.39   12.30
  -5  -3   2   94.09   16.40
  -5   3  -2  102.99    9.90
   5   3   2   79.39   14.90
  -5  -3   2   92.59    8.50
  -5   4   2  147.69   15.80
   5  -4   2  165.98   21.30
  -5  -4  -2  144.59   23.40
   5   4  -2  159.38   21.80
  -5  -4   2  157.98   24.00
  -5  -4   2  173.08   21.70
   5   4   2  145.59   21.20
  -5   4  -2  169.48   15.60
   5  -4  -2  141.09   23.20
  -5  -5  -2  239.58   30.10
  -5   5  -2  177.58   18.20
  -5  -5   2  176.78   28.10
   5  -5  -2  176.38   26.40
  -5  -5   2  157.48   24.20
   5   5   2  148.79   22.40
  -5  -6  -2    8.10   11.20
   5  -6   2   22.40    9.20
   5  -6   2   18.80    8.40
   5  -6   2   25.70   11.70
  -5   6  -2   34.10    6.10
   5  -6  -2   39.30   14.10
   5   6   2   19.40    9.10
   5  -6  -2   37.70   13.30
  -5  -6   2   49.40   17.60
  -5  -6   2   37.40   12.10
   5  -7   2  315.77   40.50
  -5  -7  -2  319.37   45.00
   5  -7   2  269.87   36.50
   5  -7   2  326.07   44.40
   5  -7  -2  288.97   41.20
   5  -7  -2  335.87   44.40
  -5  -7   2  330.77   49.60
  -5   7  -2  358.86   31.30
  -5  -7   2  386.16   44.40
   5  -8   2   14.10   11.70
   5  -8   2    1.40   13.40
   5  -8   2   37.40   11.90
  -5  -8  -2    9.90   15.30
  -5  -8   2   19.50   13.10
  -5  -8   2   -7.60   13.00
   5  -8  -2    9.30   11.20
   5  -8  -2   17.10   16.10
  -5   9   2  272.67   27.40
  -5   9   2  288.47   28.80
   5  -9   2  296.67   50.99
   5  -9   2  355.56   47.40
   5   9  -2  279.47   27.00
  -5  -9  -2  332.47   57.69
  -5   9   2  230.68   28.80
  -5   9  -2  281.27   28.90
  -5   9  -2  281.17   28.70
  -5  -9   2  440.36   62.89
  -5   9  -2  294.97   27.60
  -5   9  -2  335.07   27.60
  -5   9  -2  279.47   29.70
   5  -9  -2  400.66   52.29
  -5  -9   2  360.46   48.30
  -5   9  -2  304.57   28.80
  -5   9  -2  311.37   27.20
  -5  10   2   65.09    9.60
   5 -10   2   -6.40   24.60
   5  10  -2   52.49    8.50
  -5  10   2   53.09    9.50
  -5  10   2   47.20    9.70
  -5  10   2   58.29    9.20
   5  10  -2   45.90    9.10
  -5 -10  -2   58.09    9.80
   5 -10   2    7.20   19.80
   5  10   2   55.89    8.70
  -5 -10   2   75.39   34.10
  -5  10  -2   55.19    9.80
  -5  10  -2   55.39    8.70
  -5 -10   2   26.30   24.20
   5  10   2   39.40    8.30
  -5  10  -2   68.39    9.00
  -5  10  -2   53.29    9.10
  -5  10  -2   69.19   10.00
  -5  10  -2   64.09    8.30
  -5  10  -2   53.49    9.70
   5 -10  -2   42.50   25.60
  -5  10  -2   60.89    8.70
  -5  10  -2   51.09    8.30
   5  11  -2  128.79   17.90
  -5  11   2  117.59   18.80
   5 -11   2  129.29   45.20
  -5  11   2  167.88   19.40
  -5  11   2  139.49   17.80
   5  11  -2  156.78   18.00
   5  11  -2  132.39   17.30
  -5  11   2  127.69   17.40
   5 -11   2  157.88   44.70
  -5 -11  -2  147.59   54.69
  -5 -11  -2  141.09   16.40
  -5  11  -2  176.68   19.60
  -5  11  -2  190.48   18.40
  -5  11  -2  199.38   19.30
   5  11   2  186.38   17.10
  -5  11  -2  166.08   21.10
  -5 -11   2  233.98   56.19
  -5  11  -2  202.08   17.20
   5 -11  -2  180.98   46.90
  -5  11  -2  187.88   19.60
  -5 -11   2  163.58   39.20
  -5  11  -2  209.88   18.00
  -5  11  -2  193.08   18.40
  -5  12   2    6.80    6.00
  -5  12   2   15.30    8.20
   5  12  -2    6.00    6.50
  -5 -12  -2   10.90    4.60
   5  12  -2    9.90    5.80
  -5  12   2   14.10    6.50
   5  12  -2    5.10    6.10
  -5  12   2   15.20    8.00
  -5  12   2   14.50    5.80
  -5  12  -2    7.80    7.20
  -5  12  -2    6.40    7.80
  -5  12  -2    5.60    5.80
  -5  12  -2    7.70    6.30
   5  12   2    9.50    4.90
  -5  12  -2   13.90    7.20
  -5  12  -2    7.50    7.60
  -5  12  -2    9.80    6.10
  -5  12  -2   10.70    6.30
  -5  12  -2   13.70    5.50
  -5  13   2   97.19   13.90
   5  13  -2   84.09   13.70
  -5 -13  -2   90.29   11.90
  -5  13   2   76.69   14.60
   5  13  -2   99.39   13.90
   5  13  -2   97.69   14.50
  -5  13   2   99.89   13.80
  -5  13  -2  114.29   15.00
  -5  13  -2  124.79   17.00
  -5  13  -2  111.09   15.30
  -5  13  -2  119.39   14.50
  -5  13  -2  143.39   17.20
   5  13   2  122.29   13.10
  -5  13  -2  122.99   13.90
  -5 -14  -2    1.80    4.10
   5  14  -2    2.30    5.60
  -5  14   2    0.00    6.10
  -5  14   2    2.30    5.30
   5  14  -2   -0.60    5.10
   5  14  -2    2.40    5.40
  -5  14   2    3.70    5.80
  -5  14  -2    3.20    7.40
  -5  14  -2    6.60    6.10
  -5  14  -2    6.40    7.70
   5  14   2   -0.10    4.30
  -5  14  -2    3.80    5.70
  -5  14  -2    2.10    6.60
   5  15  -2   44.90    7.90
  -5  15   2   51.59    8.90
  -5 -15  -2   57.19    8.40
   5  15  -2   53.99   13.20
   5  15  -2   58.99    8.60
  -5  15   2   44.90    7.90
  -5  15   2   57.59    8.60
  -5  15  -2   60.69    9.20
   5  15   2   61.39    9.80
  -5  15  -2   43.80    7.90
   5  15   2   54.79    8.40
  -5  15  -2   63.29   10.40
   5  16  -2    9.90    4.40
  -5  16   2    4.70    4.60
   5  16  -2    8.80    4.60
   5  16   2    9.10    5.40
  -5  16  -2   10.50    5.40
  -5  16  -2   12.20    4.90
   5  17  -2   14.60    3.40
  -5  17   2   16.20    3.90
   5  17  -2    8.50    3.10
  -5  17  -2   22.50    4.20
  -5  17  -2   18.20    4.40
   5  17   2   22.00    4.00
  -5   0   3   29.60    8.40
   5   0  -3   33.20   11.60
   5   0   3   32.20    7.20
   5   0  -3   36.30    9.90
  -5   0  -3   32.80    8.10
   5   0   3   30.10    6.60
  -5   0   3   34.90    4.20
  -5   0  -3   29.20    6.90
  -5   0   3   18.50    8.00
  -5   1   3 5787.82  491.05
   5   1  -3 5826.12  498.95
  -5  -1  -3 5508.95  497.35
  -5  -1  -3 5951.40  496.15
   5  -1   3 5243.48  496.35
   5   1  -3 5400.16  490.25
   5  -1   3 5675.43  492.85
  -5   1   3 5416.06  501.15
   5   1  -3 5655.43  500.15
  -5   1   3 5663.83  496.65
   5  -1  -3 7124.79  504.65
   5  -2   3  522.25   44.80
  -5  -2  -3  451.45   50.69
   5   2  -3  478.95   47.50
   5   2  -3  581.34   52.19
  -5   2   3  506.05   43.00
   5  -2   3  485.15   46.30
  -5  -2  -3  495.65   49.00
  -5  -2   3  468.75   49.90
  -5   2  -3  434.86   42.70
   5  -2  -3  478.95   49.80
  -5   2  -3  446.96   47.00
  -5  -2   3  445.06   48.90
   5   2   3  463.65   49.00
   5  -2  -3  513.45   53.89
   5   3  -3 1412.06  133.99
   5  -3   3 1475.75  133.49
  -5  -3  -3 1443.46  136.69
   5   3  -3 1432.76  135.39
   5  -3  -3 1645.84  141.59
  -5  -3   3 1481.05  134.79
  -5  -3   3 1516.95  137.59
  -5   3  -3 1479.15  128.59
   5   3   3 1535.05  139.99
   5  -4   3   47.80   11.80
  -5  -4  -3   45.30   13.60
   5   4  -3   52.39   11.70
   5  -4   3   46.50    8.40
  -5  -4   3   43.10   13.30
  -5  -4   3   38.90   10.40
  -5  -4   3   40.10    8.80
  -5   4  -3   42.90    6.30
   5   4   3   39.60   15.10
   5  -4  -3   37.90   12.80
  -5  -5  -3 1176.08  133.49
   5  -5   3 1164.58  121.19
   5  -5   3 1202.98  125.29
   5  -5  -3 1615.14  133.29
   5   5   3 1405.26  128.49
   5  -5  -3 1411.96  137.59
  -5  -5   3 1528.25  126.09
  -5  -6  -3  605.84   62.59
   5  -6   3  556.14   58.29
   5  -6   3  600.44   53.79
   5  -6  -3  484.15   58.79
  -5  -6   3  474.35   54.39
   5   6   3  466.75   56.59
  -5  -6   3  514.55   61.39
  -5   6  -3  470.05   46.00
   5  -6  -3  484.35   58.19
   5  -7  -3  543.05   61.89
   5   7   3  486.65   59.99
  -5   7  -3  487.85   46.30
  -5  -7   3  504.15   57.49
   5  -7  -3  522.65   60.39
  -5  -7   3  529.45   65.59
   5  -8   3  133.09   31.90
  -5  -8  -3   77.69   25.50
   5  -8   3   82.49   20.80
   5  -8   3  115.49   21.10
  -5  -8   3  154.58   35.60
   5  -8  -3  140.79   30.80
  -5  -8   3  166.28   29.90
  -5  -9  -3  384.86   54.29
   5  -9   3  411.86   49.40
  -5   9  -3  318.17   28.40
  -5   9  -3  297.07   29.00
  -5   9  -3  310.77   28.00
   5  -9  -3  264.67   47.50
  -5   9  -3  292.37   27.30
  -5   9  -3  314.57   28.70
  -5   9  -3  295.07   29.30
  -5  -9   3  261.17   52.19
  -5   9  -3  292.77   29.40
  -5   9  -3  294.87   27.60
  -5   9  -3  262.67   28.50
   5 -10   3   27.90   27.70
  -5 -10  -3   54.69   25.00
  -5  10   3   36.20    6.30
   5 -10   3   22.50   23.00
  -5  10  -3   16.20    7.20
  -5 -10   3   31.00   22.20
  -5  10  -3   16.40    5.20
  -5  10  -3   15.60    6.80
  -5  10  -3   15.30    5.90
  -5  10  -3   22.40    5.60
  -5  10  -3   17.60    5.30
  -5  10  -3   15.90    7.00
   5  10   3   10.20    4.00
  -5  10  -3   18.60    6.80
   5 -10  -3    6.40   17.30
  -5  10  -3   14.30    5.50
  -5 -10   3  -16.20   19.00
  -5 -11  -3   62.89   30.30
  -5  11   3   98.89   11.60
   5  11  -3   81.09   12.20
  -5  11   3   88.49   13.70
  -5  11   3   82.89   13.80
  -5 -11  -3   74.19   10.00
  -5  11   3   89.19   11.40
   5  11  -3   71.09   13.70
  -5  11  -3   81.09   12.30
  -5  11  -3   78.49   13.30
   5  11   3   61.09    9.70
  -5  11  -3   57.29   11.30
  -5  11  -3   74.19   10.80
  -5  11  -3   86.29   13.80
  -5  11  -3   62.09   12.50
  -5 -11   3   11.90   32.40
  -5  11  -3   79.29   11.50
  -5  12   3   42.50    9.80
   5  12  -3   48.70    8.90
  -5  12   3   28.90    8.60
   5  12  -3   31.90    8.30
  -5  12   3   26.40    7.90
  -5  12  -3   24.70    9.20
  -5  12  -3   21.50    8.30
  -5  12  -3   16.20    9.30
   5  12   3   14.90    5.30
  -5  12  -3   13.90    7.50
  -5  12  -3   19.50    8.90
   5  13  -3   25.00    7.90
  -5  13   3   27.00    6.90
  -5  13   3   24.70    8.10
  -5 -13  -3   17.20    5.50
  -5  13   3   17.90    6.50
   5  13  -3   33.50    8.20
   5  13  -3   26.50    7.90
   5  13  -3   29.50    7.30
  -5  13  -3   29.80    7.50
   5  13   3   29.10    6.20
  -5  13  -3   23.30    8.50
  -5  13  -3   27.60    8.90
  -5  13  -3   30.00    8.50
  -5  13  -3   33.20    7.40
  -5  13  -3   27.90    7.30
  -5  14   3    2.20    6.00
  -5 -14  -3   12.90    4.50
   5  14  -3    4.50    6.10
  -5  14   3    6.80    5.40
   5  14  -3    4.90    5.80
  -5  14   3   11.30    5.90
   5  14  -3    2.20    6.00
  -5  14  -3   13.10    7.00
  -5  14  -3   18.40    8.50
  -5  14  -3   11.20    6.40
  -5  14  -3    2.70    7.20
  -5  14  -3   13.30    6.20
   5  15  -3    2.70    6.40
  -5  15   3    6.30    5.00
  -5  15   3    2.20    4.40
   5  15  -3    7.70    5.00
   5  15  -3    5.10    5.00
  -5 -15  -3    2.70    3.40
  -5  15  -3    6.10    5.50
   5  15   3    8.60    5.90
  -5  15  -3    2.70    4.70
  -5  15  -3    6.30    7.20
   5  16  -3   15.80    5.10
   5  16  -3   13.60    4.40
  -5  16   3   11.40    4.70
  -5  16  -3   25.50    5.40
   5  16   3   20.00    4.60
  -5  17   3    3.60    2.80
   5  17  -3    6.50    3.10
  -5  17  -3    2.90    2.80
  -5  17  -3    9.90    3.70
   5  17   3    3.40    2.70
   5   0   4   20.90    5.30
  -5   0   4    6.80    6.00
   5   0   4   10.40    5.70
  -5   0  -4   10.40    4.50
  -5   0  -4    8.40    7.10
   5   0  -4    4.00    7.60
   5  -1   4   19.20    6.80
  -5   1   4   23.20    8.70
  -5  -1  -4   27.30    7.70
   5  -1   4   26.80    5.20
   5   1  -4   24.00    3.10
  -5  -1  -4   15.60    9.10
   5   1  -4   15.50    9.60
   5   1   4   50.99   10.70
  -5   1  -4   43.50   10.30
   5  -1  -4   14.10    9.70
  -5  -1   4   45.00   11.00
   5  -2  -4  106.49   22.80
  -5  -2   4  140.39   20.50
  -5   2  -4  129.19   12.90
  -5   2  -4  109.89   19.00
   5   3  -4  122.79   22.50
  -5  -3  -4  170.18   23.70
   5   3  -4  182.18   21.10
   5  -3   4  162.08   21.00
  -5  -3   4  152.88   23.40
  -5  -3   4  148.49   26.70
   5  -3  -4  121.19   25.50
  -5   3  -4  158.88   15.40
  -5  -4   4  124.39   21.20
  -5   4  -4  140.29   13.90
   5  -4  -4  127.89   25.40
  -5  -4   4  136.99   23.50
   5  -5   4  367.06   32.50
  -5  -5  -4  383.26   45.30
   5  -5   4  403.86   41.80
   5  -5  -4  316.77   42.20
  -5  -5   4  289.37   42.70
  -5   5  -4  295.47   31.80
   5  -6   4  358.66   43.30
  -5  -6  -4  389.46   48.50
  -5   6  -4  334.77   31.60
  -5  -6   4  323.67   46.00
   5  -6  -4  322.47   45.20
   5  -6  -4  311.87   61.29
  -5  -7  -4  231.08   36.30
   5  -7   4  240.68   34.80
   5  -7   4  224.98   26.60
   5  -7  -4  195.88   34.50
  -5  -7   4  178.78   28.30
  -5   7  -4  166.48   19.20
   5  -7  -4  160.68   32.60
  -5  -7   4  168.18   37.10
   5  -8   4    3.70   12.90
   5  -8   4    0.30   10.60
  -5  -8  -4    6.60   14.10
   5  -8   4   15.10   15.20
  -5   8  -4    4.70    3.60
  -5   8  -4    4.50    3.40
  -5   8  -4    4.40    5.00
  -5  -8   4   25.60   18.40
  -5   8  -4    2.60    4.00
  -5  -8   4    0.50   11.70
   5  -8  -4   -7.80   14.30
  -5   8  -4    3.10    4.30
  -5   8  -4    3.00    3.30
   5  -8  -4    2.10   11.50
  -5   8  -4    0.50    3.90
   5   9  -4  178.18   21.50
   5   9  -4  183.88   22.30
  -5  -9  -4  189.48   42.40
  -5   9  -4  234.78   21.70
  -5   9  -4  237.38   22.30
   5  -9  -4  286.47   48.30
  -5   9  -4  253.47   22.00
  -5   9  -4  253.57   23.40
  -5  -9   4  239.68   51.29
  -5   9  -4  230.28   23.90
  -5   9  -4  242.68   23.40
  -5  -9   4  255.27   41.80
  -5   9  -4  239.58   22.80
  -5   9  -4  220.48   22.90
  -5   9  -4  258.47   22.30
   5  10  -4   27.60    6.90
  -5 -10  -4   22.90   22.30
   5 -10   4   46.80   27.20
   5  10  -4   20.40    6.40
  -5 -10  -4   22.10    5.40
   5  10  -4   35.90    6.40
  -5  10   4   23.80    6.40
  -5  10  -4   37.10    6.70
  -5  10  -4   35.20    8.30
  -5  10  -4   29.70    7.20
  -5  10  -4   22.90    7.60
  -5  10  -4   31.30    7.80
  -5 -10   4    1.40   22.70
  -5  10  -4   22.30    7.50
   5 -10  -4   55.39   25.80
  -5  10  -4   35.10    6.00
  -5  10  -4   34.30    6.30
  -5  10  -4   35.50    7.20
   5  11  -4  125.09   16.70
  -5 -11  -4   93.99   16.30
   5  11  -4   99.89   14.80
  -5  11   4   85.79   13.40
  -5  11   4  111.29   12.70
   5 -11   4   95.99   41.70
   5  11  -4  101.89   13.80
  -5  11  -4  102.49   12.50
  -5  11  -4   90.59   14.40
  -5  11  -4   91.49   15.50
  -5  11  -4   92.79   14.10
  -5  11  -4  102.09   12.50
  -5  11  -4   96.79   13.90
  -5  11  -4   97.39   14.10
  -5  11  -4   94.79   13.40
  -5  11  -4   88.89   12.20
   5  12  -4    3.00    6.40
   5  12  -4    4.80    5.20
  -5  12   4    7.40    5.80
   5  12  -4    0.00    6.40
  -5 -12  -4    2.50    4.50
  -5  12   4    0.50    7.00
   5  12  -4    1.50    5.70
  -5  12   4    4.30    5.90
  -5  12  -4    3.10    6.90
  -5  12  -4    1.00    6.10
  -5  12  -4    0.30    5.40
  -5  12  -4   -0.10    4.90
  -5  12  -4   -1.30    6.80
  -5  12  -4    0.60    7.40
  -5  12  -4   -0.90    6.70
  -5  12  -4    6.80    7.20
   5  13  -4  145.19   15.40
  -5  13   4  136.09   14.10
   5  13  -4   93.39   15.40
  -5  13  -4  108.49   14.30
  -5  13  -4  113.29   17.90
  -5  13  -4   97.49   14.70
  -5  13  -4   92.29   16.70
  -5  13  -4  103.59   15.10
  -5  13  -4  102.49   16.40
  -5 -14  -4   36.40    6.20
  -5  14   4   29.50    7.90
   5  14  -4   24.00    6.90
   5  14  -4   31.10    6.70
   5  14  -4   28.00    7.80
  -5  14   4   25.00    6.70
  -5  14  -4   37.50    8.20
  -5  14  -4   25.40    8.20
  -5  14  -4   35.20    9.50
  -5  14  -4   21.30    6.50
  -5  15   4   45.00    8.20
   5  15  -4   64.69    9.10
  -5 -15  -4   65.39    7.70
   5  15  -4   56.59    8.70
   5  15  -4   61.19    9.80
  -5  15   4   68.89    9.20
  -5  15  -4   48.80    8.70
   5  15   4   57.39    8.70
  -5  15  -4   36.80    7.80
   5  16  -4    1.10    2.70
  -5  16   4    2.50    3.90
   5  16  -4    3.10    4.00
  -5  16  -4    1.20    5.10
   5  16   4    1.60    3.80
  -5  16  -4    5.30    4.30
  -5  16  -4    4.20    3.80
   5  17  -4    7.30    3.10
  -5  17   4    5.20    2.80
   5  17   4    9.30    4.40
   5   0   5   18.70    7.90
  -5   0  -5   13.10    5.10
  -5   0   5    3.70    5.80
  -5  -1  -5 2608.74  252.27
   5   1  -5 2717.03  262.17
  -5   1   5 2823.32  255.97
   5  -1   5 2788.42  253.67
  -5   1  -5 2880.41  247.58
   5  -1  -5 3241.68  266.47
  -5  -1   5 3124.89  257.27
   5  -2   5   46.00   12.00
   5   2  -5   61.39   18.30
   5   2  -5   47.30   10.70
  -5  -2  -5   62.99   14.20
   5  -2  -5   37.30   14.70
  -5   2  -5   46.70    7.10
  -5  -2   5   42.50   13.10
   5  -3   5 1545.65  131.39
  -5  -3  -5 1473.05  133.59
   5   3  -5 1368.36  127.99
  -5   3  -5 1348.77  122.59
   5  -3  -5 1412.56  140.49
  -5  -3   5 1351.46  138.29
   5  -4   5  108.49   20.20
  -5  -4  -5   81.49   31.00
  -5   4  -5  116.79   12.50
   5  -4  -5  182.58   32.10
  -5  -4   5  107.19   24.20
   5   5  -5  568.94   57.09
  -5  -5  -5  536.65   64.09
   5  -5   5  592.64   65.69
  -5  -5   5  545.65   64.09
  -5   5  -5  534.85   49.40
   5  -5  -5  560.04   63.69
   5  -5  -5  546.35   68.09
  -5  -6  -5  295.97   42.20
   5  -6   5  270.87   37.70
   5  -6  -5  216.08   42.00
   5  -6  -5  273.77   45.80
  -5   6  -5  275.37   25.50
  -5  -6   5  241.68   61.39
  -5  -7  -5  497.85   65.29
   5  -7   5  469.45   60.29
   5  -7  -5  525.45   64.99
   5  -7  -5  529.05   67.29
  -5  -7   5  504.05   65.89
  -5   7  -5  519.05   46.40
  -5  -8  -5   34.40   19.70
   5  -8   5   35.10   16.20
  -5  -8  -5   25.00    4.80
   5  -8   5   14.90   16.40
  -5   8  -5   19.10    5.60
  -5   8  -5   22.70    8.60
  -5  -8   5   10.40   16.70
  -5   8  -5   11.40    4.50
  -5   8  -5   14.30    4.20
  -5   8  -5   17.20    5.60
  -5   8  -5   18.80    6.00
   5  -8  -5   19.90   17.20
  -5   8  -5   19.80    4.70
  -5   8  -5   20.10    5.90
  -5   9  -5  373.86   35.00
  -5   9  -5  401.86   34.80
  -5   9  -5  407.86   37.10
  -5   9  -5  412.36   36.10
  -5  -9   5  392.26   63.89
   5  -9  -5  361.06   60.89
  -5   9  -5  385.86   36.20
  -5   9  -5  363.56   35.90
   5  -9  -5  339.67   34.20
  -5   9  -5  394.46   35.30
  -5   9  -5  366.96   34.70
  -5   9  -5  404.36   35.70
   5 -10   5   16.70   26.80
  -5 -10  -5    1.30   24.10
   5  10  -5   15.90    6.60
  -5  10   5   20.50    5.80
   5  10  -5   15.50    4.80
   5  10  -5   22.00    5.30
   5  10  -5   24.20    6.70
  -5 -10  -5   14.30    5.20
  -5  10  -5   30.50    9.10
  -5  10  -5   19.10    5.50
  -5  10  -5   26.00    7.20
  -5  10  -5   27.20    8.20
  -5  10  -5   20.60    6.50
  -5 -10   5  -19.30   23.00
  -5  10  -5   27.00    6.00
  -5  10  -5   20.30    6.50
   5 -10  -5   34.80   20.60
  -5  10  -5   23.70    7.50
   5 -10  -5   19.80    4.40
   5  11  -5   65.99   10.10
  -5  11   5   59.49    9.90
   5  11  -5   69.79   11.40
  -5  11   5   65.59   10.50
  -5 -11  -5   75.19   10.10
   5  11  -5   67.39    9.50
  -5  11  -5   68.99   10.30
  -5  11  -5   59.69   10.20
  -5  11  -5   53.49   11.10
  -5  11  -5   63.99    9.40
  -5  11  -5   53.99   10.50
  -5  11  -5   55.29   10.90
   5 -11  -5   45.10    7.80
  -5  11  -5   60.29    9.90
  -5  11  -5   66.79    9.80
  -5  11  -5   64.19   11.00
   5  12  -5   11.90    6.50
  -5 -12  -5   16.70    5.70
  -5  12   5   11.90    5.70
  -5  12   5   10.20    8.00
   5  12  -5   12.60    7.40
   5  12  -5   15.60    7.50
   5  12  -5    7.80    5.10
  -5  12  -5   12.00    8.30
  -5  12  -5    1.70    5.30
  -5  12  -5    6.60    7.20
  -5  12  -5    6.50    7.50
  -5  12  -5    4.80    5.70
  -5  12  -5    5.20    7.00
   5 -12  -5    7.40    3.50
  -5  12  -5    3.50    6.60
   5  13  -5   17.40    5.40
   5  13  -5   14.50    6.60
   5  13  -5   19.30    7.50
   5  13  -5   24.10    7.60
  -5 -13  -5   17.70    5.20
  -5  13   5   15.70    5.70
  -5  13   5   21.30    7.50
  -5  13  -5    3.80    6.00
  -5  13  -5    1.40    7.00
  -5  13  -5   19.30    6.70
  -5  13  -5    7.60    5.90
  -5  13  -5    5.00    7.40
  -5  14   5   22.70    6.00
   5  14  -5   21.10    6.40
  -5 -14  -5   31.50    5.70
   5  14  -5   21.80    6.00
   5  14  -5   22.10    7.60
  -5  14   5   21.90    6.90
  -5  14  -5   33.00    9.00
  -5  14  -5   27.50    7.00
  -5  14  -5   37.60    7.30
  -5  14  -5   26.00    8.20
  -5 -15  -5    2.90    3.30
   5  15  -5    0.40    4.90
  -5  15   5    1.20    3.70
   5  15  -5   -1.20    5.10
  -5  15   5    0.80    3.80
  -5  15  -5    4.30    6.40
  -5  15  -5   10.10    5.20
  -5  15  -5    9.00    4.70
   5  15   5    6.30    4.80
  -5  15  -5    8.20    6.50
  -5  16   5    3.30    3.30
   5  16  -5    2.90    4.10
   5  16  -5    1.00    3.10
  -5  16  -5    7.30    3.30
  -5  16  -5    4.00    4.40
   5  16   5    2.30    3.60
  -5  16  -5    0.80    4.10
  -5  17   5   10.20    2.60
   5  17  -5   15.40    3.30
   5  17   5    9.60    2.70
  -5  17  -5   13.00    3.30
   5   0   6  136.09   21.40
  -5   0  -6  150.78   17.50
  -5   0   6  105.59   22.30
   5   0  -6   95.29   37.60
  -5  -1  -6   73.09   14.00
   5  -1   6   84.09   17.30
   5   1  -6   36.20   18.30
  -5   1   6   61.69   16.20
  -5  -1   6   67.49   16.80
   5  -1  -6   65.89   22.90
  -5   1  -6   79.39    9.80
  -5  -2  -6   29.90   10.60
   5  -2   6   32.20   11.00
  -5  -2   6   11.60   10.10
   5  -2  -6    8.90   13.10
  -5   2  -6    7.10    3.90
  -5  -3  -6  116.69   21.00
   5  -3   6  101.99   20.30
   5   3  -6   87.89   17.00
   5  -4   6  142.29   23.20
  -5  -4  -6  162.88   25.70
   5   4  -6  109.99   18.70
   5  -4  -6  114.19   32.20
  -5   4  -6  110.39   13.10
   5  -4  -6  127.09   24.80
  -5  -4   6  136.99   25.60
   5   5  -6  142.39   23.50
   5  -5   6  144.79   26.50
  -5  -5  -6  148.49   29.60
  -5   5  -6  195.58   17.60
   5  -5  -6  189.48   31.60
   5  -5  -6  167.18   36.80
  -5  -5   6  181.78   35.90
   5  -6   6  149.69   28.80
  -5  -6  -6  120.69   30.50
   5  -6  -6  179.38   31.40
  -5   6  -6  166.68   16.50
  -5  -6   6  223.98   36.30
   5  -6  -6  121.79   32.30
   5  -7   6  312.07   41.50
  -5  -7  -6  242.28   22.80
  -5   7  -6  241.08   22.50
  -5   7  -6  220.08   23.20
  -5   7  -6  220.68   24.40
  -5  -7   6  224.48   43.20
  -5   7  -6  219.48   23.80
   5  -7  -6  301.87   46.90
  -5   7  -6  286.77   24.10
  -5   7  -6  243.18   22.80
   5  -7  -6  247.18   46.50
   5   8  -6   73.49    8.60
   5  -8   6  108.89   28.50
  -5  -8  -6   81.39    9.70
  -5  -8  -6   99.29   27.10
  -5   8  -6   61.69   10.30
  -5   8  -6   68.69    9.60
   5  -8  -6   94.49   28.00
  -5   8  -6   72.39    9.00
  -5   8  -6   72.59   10.80
  -5   8  -6   61.79   10.70
  -5  -8   6   75.39   28.70
  -5   8  -6   72.19   12.50
  -5   8  -6   68.09    8.80
   5  -8  -6   65.89    9.30
  -5   8  -6   76.19   10.10
   5   8   6   73.29    9.20
   5   9  -6  115.79   14.70
   5  -9   6  111.39   33.10
  -5  -9  -6  137.19   14.10
   5   9  -6  120.69   13.30
  -5  -9  -6  122.09   37.60
  -5   9  -6  111.39   14.60
  -5   9  -6  127.29   14.20
  -5   9  -6  126.39   13.60
  -5   9  -6  115.19   15.30
  -5   9  -6  137.59   14.00
  -5   9  -6  124.09   15.50
   5  -9  -6  235.58   44.70
  -5   9  -6  115.99   17.20
  -5  -9   6  133.99   38.40
  -5  -9   6  130.29   14.10
   5  -9  -6  126.29   13.20
  -5   9  -6  155.38   15.80
  -5   9  -6  119.09   14.50
   5  10  -6   44.00    9.20
  -5 -10  -6   49.70    8.00
   5 -10   6   97.19   33.10
  -5  10  -6   53.89    7.90
  -5  10  -6   55.59    9.20
  -5  10  -6   45.90    9.70
  -5  10  -6   53.69    9.80
  -5 -10   6  -10.60   39.40
  -5  10  -6   60.89   10.00
   5 -10  -6   54.59    7.80
  -5  10  -6   43.50    9.80
  -5  10  -6   45.20    8.70
  -5  10  -6   55.39    8.70
  -5 -11  -6  183.48   17.80
   5  11  -6  180.58   19.50
  -5  11   6  153.88   17.50
   5  11  -6  133.09   17.60
  -5  11  -6  186.48   17.60
  -5  11  -6  175.48   18.60
  -5  11  -6  174.38   19.30
  -5  11  -6  167.68   19.70
  -5  11  -6  131.69   21.70
   5  12  -6   13.30    7.50
   5  12  -6   13.90    6.60
   5  12  -6   21.40    7.90
  -5 -12  -6   13.50    5.50
  -5  12   6   22.20    5.90
   5  12  -6   25.50    7.80
  -5  12  -6   11.20    5.70
  -5  12  -6   18.50    8.30
  -5  12  -6   18.60    8.50
  -5  12  -6   15.60    7.60
  -5  12  -6   18.60    5.70
  -5  12  -6   20.40    7.20
   5  13  -6   60.09    9.20
   5  13  -6   50.79    9.10
   5  13  -6   51.59    8.60
  -5  13   6   51.99    9.00
   5 -13  -6   32.90    5.80
  -5  13  -6   21.50    7.10
  -5  13  -6   30.00    6.50
  -5  13  -6   35.80    9.90
  -5  13  -6   31.40    9.10
  -5  13  -6   29.80    6.70
  -5  14   6   17.10    5.30
   5  14  -6   19.90    6.90
   5  14  -6   17.80    6.40
  -5  14   6   11.40    7.30
  -5 -14  -6   17.20    4.70
  -5  14  -6    6.80    6.70
  -5  14  -6    6.00    5.30
  -5  14  -6    6.80    7.20
   5  15  -6   61.49    9.10
  -5  15   6   48.20    7.40
  -5 -15  -6   50.09    6.80
   5  15  -6   55.69    9.20
   5  15   6   50.39    7.80
  -5  15  -6   53.49   10.50
  -5  15  -6   40.10    7.80
  -5  15  -6   61.89    9.20
  -5  15  -6   42.30    8.50
   5  16  -6    1.90    3.80
  -5  16   6    2.20    4.20
   5  16  -6    3.00    4.00
   5  16   6    5.10    3.20
  -5  16  -6    1.90    4.20
  -5  16  -6    3.20    4.00
   5   0  -7  244.68   42.20
  -5   0  -7  217.98   22.90
  -5   0  -7  213.18   24.90
  -5   0   7  232.68   33.30
  -5  -1  -7  836.92   86.79
   5  -1   7  860.01   90.39
  -5   1   7  866.21   92.89
  -5  -1   7 1141.79   97.09
   5  -2   7  376.86   44.80
  -5  -2  -7  352.36   42.80
  -5  -2   7  364.96   46.40
   5  -2  -7  367.16   56.69
  -5   2  -7  365.16   34.40
  -5  -3  -7  775.82   71.69
   5   3  -7  680.73   60.49
  -5   3  -7  568.64   56.99
   5  -3  -7  639.14   81.59
   5  -3  -7  619.64   69.49
  -5  -3   7  588.64   71.19
  -5  -4  -7  149.39   28.80
   5  -4   7  166.48   27.70
  -5  -4   7  176.98   32.40
   5  -4  -7  159.78   29.40
  -5   4  -7  170.38   17.20
   5  -5   7  512.75   58.19
  -5  -5  -7  541.05   61.29
   5  -5  -7  421.06   66.49
   5  -5  -7  454.05   59.29
  -5   5  -7  462.35   42.80
  -5  -5   7  456.85   60.39
   5  -6   7  107.79   24.10
  -5  -6  -7  122.59   29.40
  -5  -6   7   34.60   21.80
  -5   6  -7   52.89    7.40
  -5   6  -7   42.90    7.40
  -5   6  -7   43.50    6.60
   5  -6  -7   63.19   21.20
  -5   6  -7   65.29    8.10
  -5   6  -7   48.00    9.10
   5  -6  -7   52.29    7.00
   5   6   7   45.90    7.40
   5   7  -7  514.85   44.50
  -5  -7  -7  516.25   67.39
   5  -7   7  528.95   81.59
  -5  -7  -7  478.75   43.80
  -5   7  -7  484.65   43.90
  -5   7  -7  502.25   43.50
   5  -7  -7  436.66   43.40
  -5   7  -7  512.05   44.50
  -5  -7   7  519.35   70.29
  -5  -7   7  449.86   43.90
   5  -7  -7  543.25   68.49
  -5   7  -7  510.15   45.60
   5  -8   7   79.69   23.50
  -5  -8  -7   52.99    9.50
  -5  -8   7   81.49   10.20
   5   8   7   71.19    9.60
  -5   8  -7   82.39   10.30
  -5   8  -7   75.79   11.10
  -5   8  -7   74.79   10.50
  -5   8  -7   80.29    9.90
  -5   8  -7   75.69   10.00
   5  -8  -7   70.89    9.10
  -5  -8   7   73.69   31.90
  -5   8  -7   88.69   12.30
   5  -8  -7   40.60   24.00
   5   9  -7  329.97   27.20
  -5  -9  -7  250.77   54.19
   5  -9   7  424.16   61.09
   5   9  -7  351.16   28.80
   5  -9  -7  248.88   26.90
  -5   9  -7  330.77   30.00
  -5   9  -7  309.37   28.30
  -5  -9   7  260.57   27.70
  -5   9  -7  280.17   32.70
  -5  -9   7  364.96   63.29
   5  -9  -7  285.97   56.19
  -5   9  -7  275.37   27.30
  -5   9  -7  265.37   29.10
  -5  10   7    3.40    4.60
   5  10  -7    1.10    5.60
   5  10  -7    3.30    6.50
  -5 -10  -7    2.80    5.00
   5  10  -7    4.50    4.40
  -5  10  -7   -0.60    6.50
  -5  10  -7    5.70    7.00
  -5  10  -7    4.80    6.70
  -5  10  -7    7.40    5.50
  -5 -10   7    0.90    4.70
  -5  10  -7    1.80    4.90
   5 -10  -7    1.40    3.90
  -5  10  -7    1.50    3.90
   5  11  -7   97.99   13.20
  -5 -11  -7   92.29   11.70
  -5  11   7   87.49   10.70
   5  11  -7   84.69   13.10
  -5  11  -7   63.69   11.50
  -5  11  -7   89.89   11.50
  -5  11  -7   71.79   12.20
   5 -11  -7   67.79    9.80
  -5  11  -7   61.59   10.30
  -5  11  -7   69.99   13.20
  -5  11  -7   75.09   12.70
  -5  12   7   64.29    9.20
   5  12  -7   60.39   10.10
  -5 -12  -7   70.09   10.10
   5  12  -7   70.59   12.50
   5  12  -7   59.59    9.90
  -5  12  -7   47.50    8.00
  -5  12  -7   52.19   10.50
   5 -12  -7   59.49    8.50
  -5  12  -7   37.80    8.40
  -5  12  -7   77.09   13.70
  -5  12  -7   40.50    7.90
   5  13  -7   26.90    7.00
   5  13  -7   41.30    8.20
   5  13  -7   30.20    8.20
  -5 -13  -7   37.30    7.00
  -5  13   7   39.60    8.30
  -5  13   7   41.90    6.70
  -5  13  -7   69.69   12.40
  -5 -14  -7    7.10    4.10
   5  14  -7    7.30   11.10
  -5  14   7    6.20    4.90
  -5  14   7    6.30    5.00
   5  14  -7    6.30    5.10
  -5  14  -7   11.10    6.80
   5 -14  -7    7.00    3.20
  -5  14  -7    5.20    6.70
  -5  14  -7   10.80    5.70
   5  14   7    8.20    4.80
   5  15  -7    3.70    4.10
   5  15  -7    1.00    4.10
  -5  15   7    1.70    2.90
  -5 -15  -7    4.00    3.00
  -5  15  -7    4.10    4.60
  -5  15  -7    2.10    5.10
   5  15   7    2.20    3.40
  -5  15  -7    2.70    5.50
  -5  16   7    3.60    2.40
  -5  16  -7    8.70    4.10
   5  16   7    2.70    2.20
  -5   0  -8  128.29   16.40
  -5   0  -8  147.79   23.20
  -5   0   8  156.88   28.50
   5   0  -8  126.39   21.70
   5   1  -8   46.60   11.80
   5   1  -8   40.60    5.90
  -5   1   8   40.80   16.70
   5  -1   8   43.00   15.00
  -5  -1  -8   51.29   12.20
  -5  -1   8   26.80   17.30
   5  -1  -8   33.60   13.50
  -5   1  -8   32.50    7.50
  -5  -2  -8  481.45   53.19
   5   2  -8  449.06   46.80
   5  -2   8  467.25   55.59
   5  -2  -8  472.25   54.99
  -5  -2   8  559.84   61.69
  -5   2  -8  448.56   43.70
   5  -3   8   42.60   17.20
   5  -3  -8   78.79   20.50
  -5   3  -8   79.39   10.30
  -5  -3   8   70.59   23.50
  -5  -4  -8   75.09    9.30
  -5  -4  -8   71.19   22.30
   5  -4   8   77.19   21.50
  -5   4  -8   72.59    9.80
   5  -4  -8   72.59   20.50
   5   4   8   78.29    9.60
   5  -4  -8   68.39    8.50
  -5  -4   8   63.79   22.00
   5  -5   8  136.29   29.90
  -5  -5  -8  111.79   28.00
  -5   5   8  103.19   11.60
  -5  -5  -8  114.09   12.20
  -5  -5   8  105.59   12.20
   5  -5  -8  116.89   28.50
   5  -5  -8  103.39   14.50
  -5   5  -8   89.99   11.10
  -5   6   8  123.79   14.60
  -5  -6  -8  107.79   31.50
  -5  -6  -8  137.79   15.40
   5  -6   8  157.68   37.50
  -5  -6   8  147.29   15.60
  -5  -6   8  202.88   38.20
  -5   6  -8  144.79   14.90
   5  -6  -8  201.68   38.90
   5   6   8  160.28   15.90
  -5   6  -8  131.19   15.30
   5  -6  -8  157.98   14.90
  -5   6  -8  160.98   15.00
   5  -7   8   58.29   23.30
   5   7  -8   61.19   10.10
  -5  -7  -8   64.39   10.00
  -5  -7  -8   70.29   24.90
  -5   7  -8   60.79   10.20
  -5   7  -8   64.19    9.40
   5   7   8   74.99   10.20
   5  -7  -8   82.79    9.60
  -5  -7   8   77.59   30.40
  -5   7  -8   69.89    9.90
   5  -7  -8   91.99   26.10
  -5  -7   8   77.19   10.10
  -5  -8  -8   45.40   28.80
   5   8  -8   64.79   10.10
   5  -8   8   99.19   33.30
   5  -8  -8   35.90    6.70
  -5   8  -8   37.70    7.60
  -5   8  -8   39.40    7.20
  -5   8  -8   30.50    6.70
  -5  -8   8   45.00   24.70
   5  -8  -8   57.19   26.30
  -5  -8   8   33.40    7.30
   5   8   8   31.10    6.40
  -5  -9  -8  155.08   14.60
   5   9  -8  126.89   12.70
  -5   9   8  129.19   12.70
   5   9  -8  126.69   15.00
  -5   9  -8   89.69   15.20
  -5   9  -8   82.59   14.00
  -5   9  -8  108.39   13.40
  -5   9  -8  126.29   16.00
  -5   9  -8   93.69   14.50
  -5  -9   8  113.49   13.60
   5  -9  -8  119.49   13.20
   5  10  -8   38.10    8.20
   5  10  -8   43.20    6.60
  -5 -10  -8   61.39    9.40
  -5  10   8   36.80    6.30
  -5  10  -8   39.00    7.60
  -5  10  -8   40.70    9.50
  -5  10  -8   43.10    9.00
  -5  10  -8   37.50    7.10
  -5  10  -8   46.20   10.20
  -5 -10   8   45.60    7.80
  -5  10  -8   38.10    9.30
   5 -10  -8   45.20    7.00
   5  11  -8  108.99   15.90
  -5 -11  -8  114.59   14.70
  -5 -11   8  123.09   14.60
  -5  11  -8  140.99   17.20
  -5  11  -8  132.69   14.40
  -5  11  -8  116.69   17.10
  -5  11  -8  128.49   14.90
  -5 -12  -8    8.00    5.30
   5  12  -8    9.10    6.40
   5  12  -8   10.00    6.70
   5  12  -8    9.50    6.50
  -5  12   8    7.40    4.30
  -5  12  -8    4.20    6.90
  -5  12  -8    5.60    5.50
  -5  12  -8    2.70    7.00
  -5  12  -8    3.80    5.40
   5 -12  -8    1.90    3.80
  -5 -13  -8   35.30    5.60
   5  13  -8   27.70    9.90
  -5  13   8   17.80    6.20
   5  13  -8   32.70    7.40
   5  13  -8   26.50    6.50
  -5  13  -8   15.50    5.40
  -5  13  -8   18.00    7.30
  -5  13  -8   20.30    7.70
   5 -13  -8   27.10    7.70
  -5  13  -8   17.80    5.60
  -5 -14  -8   -1.10    3.60
   5  14  -8    1.10    4.70
   5  14  -8   -0.10    8.10
  -5  14   8   -2.70    3.60
  -5  14   8    0.40    2.90
  -5  14  -8    8.60    6.90
  -5  14  -8    2.90    4.70
  -5  14  -8    2.70    5.70
   5 -14  -8    6.00    3.10
   5  14   8    2.60    3.80
  -5 -15  -8   40.10    5.10
  -5  15   8   25.70    4.50
   5  15  -8   41.20    7.30
   5  15  -8   32.20    5.90
  -5  15  -8   42.70    6.90
   5  15   8   37.20    6.40
  -5  15  -8   40.10    6.40
  -5   0  -9    2.90    4.90
   5   0   9    1.70    4.00
  -5   0   9   22.50   13.90
  -5   0   9    1.30    4.10
   5   0  -9    5.70    3.40
   5   0  -9   14.30   10.50
   5   1  -9  600.34   58.29
   5   1  -9  527.35   50.39
  -5  -1  -9  588.24   54.29
  -5   1   9  570.84   50.89
  -5  -1  -9  532.65   58.59
   5  -1  -9  586.44   63.59
  -5  -1   9  553.24   50.79
   5   1   9  575.74   50.99
  -5   1  -9  608.84   53.49
   5  -1  -9  538.95   50.19
  -5  -1   9  639.64   71.09
  -5  -2  -9   13.80   12.20
   5  -2   9    9.00   12.00
  -5  -2  -9    4.10    3.50
  -5   2   9    1.30    4.20
   5  -2  -9    1.90    3.50
  -5  -2   9    2.20    3.90
  -5  -2   9    9.80   19.60
  -5   2  -9    0.60    4.10
   5  -2  -9   29.00   12.10
   5   2   9    2.80    4.30
   5  -3   9  429.86   63.19
  -5   3  -9  610.64   52.09
   5   3   9  575.24   50.89
   5  -3  -9  623.54   69.49
  -5  -3   9  663.73   72.79
   5  -3  -9  542.15   50.19
  -5  -3   9  556.04   50.89
  -5  -4  -9   29.50   19.00
  -5  -4  -9   37.40    6.50
  -5   4   9   40.70    6.80
   5  -4   9   29.70   22.40
   5  -4  -9   35.50    6.40
   5  -4  -9   32.50   18.60
  -5  -4   9   42.60   21.60
  -5  -4   9   35.50    7.20
  -5   4  -9   36.90    8.10
   5   4   9   29.00    6.80
   5  -5  -9  217.08   44.40
   5  -5  -9  242.98   23.50
  -5  -5   9  243.88   24.20
   5   5   9  267.57   24.40
  -5  -5   9  258.97   46.20
   5  -6   9   21.00   19.30
  -5   6   9    8.30    4.70
  -5  -6  -9  -19.00   17.70
  -5  -6  -9   11.30    5.40
   5  -6  -9   12.70    5.00
   5   6   9   10.20    5.40
  -5   6  -9    6.60    4.50
  -5   6  -9    4.90    4.90
   5  -6  -9    3.40   19.10
  -5  -6   9   14.30    5.50
  -5  -6   9   -9.30   18.40
   5  -7   9  383.96   61.19
  -5  -7  -9  307.47   35.40
   5  -7  -9  456.95   63.79
  -5   7  -9  395.26   35.20
  -5   7  -9  389.16   35.30
  -5  -7   9  378.26   35.80
  -5  -7   9  446.06   68.59
  -5   7  -9  389.36   35.70
   5   7   9  422.86   35.70
  -5  -8  -9   50.79    8.80
   5   8  -9   52.69    9.20
  -5  -8   9   62.79   10.50
   5  -8  -9   56.69    9.10
  -5   8  -9   54.79    9.60
  -5   8  -9   60.19    8.70
   5   8   9   54.59    9.40
  -5   8  -9   61.39   10.70
  -5   8  -9   61.69   10.00
   5   9  -9   16.70    4.80
  -5   9   9   14.20    4.90
   5   9  -9   24.40    7.30
  -5  -9  -9   15.70    6.30
  -5  -9   9   11.00    5.70
  -5   9  -9   25.10    9.00
   5  -9  -9   23.90    5.90
   5   9   9   15.70    5.80
  -5   9  -9   19.40    5.90
  -5   9  -9   24.20    7.70
  -5   9  -9   28.30    6.60
  -5   9  -9   21.20    7.80
   5  10  -9   23.70    7.70
  -5 -10  -9   33.90    7.10
  -5  10   9   24.70    7.20
  -5  10  -9   44.60    9.80
  -5  10  -9   18.70    6.00
  -5  10  -9   16.00    8.10
  -5  10  -9   23.70    8.40
  -5  10  -9   22.00    6.00
   5 -10  -9   39.70    6.80
   5  11  -9   74.79   12.40
  -5 -11  -9   75.99   10.80
   5  11  -9   71.19   12.00
  -5  11   9   63.59    8.70
  -5  11  -9   63.79   11.30
   5 -11  -9   64.69    9.60
  -5  11  -9   69.29   11.10
  -5 -11   9   65.29   10.20
  -5  11  -9   74.69    9.60
  -5  11  -9   66.29   12.80
   5  12  -9    5.20    6.40
  -5  12   9    6.40    4.20
  -5 -12  -9   10.30    5.30
   5  12  -9    6.50    6.10
   5  12  -9    4.20    5.30
  -5  12  -9    3.60    6.70
  -5  12  -9    2.80    6.30
   5 -12  -9    2.60    4.00
  -5  12  -9    3.40    5.30
  -5  12  -9    2.90    4.70
  -5  13   9    3.50    4.90
   5  13  -9    4.20    9.20
   5  13  -9    2.60    4.60
   5  13  -9    4.00    4.40
  -5  13   9    6.30    2.90
  -5  13  -9    1.80    5.50
  -5  13  -9    1.90    5.80
  -5  13  -9    4.30    6.50
  -5  13  -9    4.50    5.60
   5  13   9    4.30    3.90
   5 -13  -9    2.20    3.40
  -5 -14  -9    3.70    3.20
  -5  14   9   -0.20    3.00
   5  14  -9    1.00    4.30
   5  14  -9    3.10    4.50
  -5  14  -9    3.40    4.90
  -5  14  -9    2.00    4.40
   5  14   9    0.60    2.70
   5 -14  -9    5.40    2.70
  -5  14  -9    3.80    4.10
   5  15  -9   28.70    5.30
  -5 -15  -9   31.70    4.20
  -5  15  -9   28.90    6.00
  -5  15  -9   29.60    4.70
  -5   0 -10  327.97   32.20
   5   0 -10  293.87   27.70
  -5   0 -10  276.07   29.70
  -5   0  10  291.27   28.40
   5   0  10  305.87   28.60
  -5   1  10   28.60    6.60
   5   1 -10   29.20    5.40
  -5  -1 -10   20.10    8.10
  -5  -1 -10   26.20    5.50
   5  -1  10   29.30    6.70
   5  -1 -10   25.50   16.50
   5   1  10   17.40    6.30
   5  -1 -10   18.10    5.20
  -5   1 -10   21.70    7.20
  -5  -1  10   23.70   15.20
  -5  -1  10   23.70    6.50
  -5   1 -10   20.10    4.60
   5  -2 -10  120.59   13.60
  -5  -2  10  130.59   14.50
   5   2  10  121.59   14.60
   5  -2 -10   85.39   24.70
  -5  -2  10  125.09   33.00
  -5   2 -10  124.09   15.80
  -5  -3 -10   -8.90   18.30
  -5   3  10   29.90    6.60
  -5  -3 -10   22.60    6.00
   5   3 -10   22.20    4.70
   5  -3  10   36.50    6.90
   5  -3  10   27.20   16.50
   5   3  10    8.40    6.10
   5  -3 -10    9.80    5.20
  -5  -3  10    6.70    5.60
   5  -3 -10   17.90   20.30
  -5  -3  10   11.00   17.60
  -5  -4 -10   58.19    9.80
  -5  -4 -10   80.89   27.00
   5  -4  10   65.39   25.50
  -5   4  10   63.79   10.00
   5  -4  10   56.59    9.80
   5  -4 -10   68.39    9.80
   5   4  10   70.59   11.10
  -5  -4  10   65.89   10.60
  -5  -4  10   57.09   29.60
   5  -4 -10   42.90   25.00
   5  -5  10  129.19   33.70
  -5   5  10  104.99   13.60
  -5  -5 -10   94.29   33.90
  -5  -5 -10  106.89   13.40
   5  -5 -10  135.49   13.60
   5   5  10  136.99   14.50
  -5  -5  10  129.29   14.50
  -5   5 -10  104.99   12.60
  -5   5 -10  113.89   13.00
  -5   5 -10   90.89   12.40
   5  -5 -10  174.08   38.30
   5  -6  10   20.40   30.60
  -5  -6 -10  141.39   49.00
  -5  -6 -10   72.69   10.00
   5  -6 -10   47.20    8.00
  -5   6 -10   42.20    7.10
   5  -6 -10   22.10   29.10
  -5   6 -10   57.19    9.70
  -5  -6  10   47.90   28.10
  -5   6 -10   44.20    7.70
   5   6  10   61.59   10.30
  -5  -7 -10   46.00    8.00
  -5   7  10   44.90    6.70
  -5   7 -10   31.70    6.70
  -5   7 -10   38.30    7.10
   5   7  10   39.50    7.60
   5  -7 -10   44.30    7.80
  -5  -7  10   43.10    8.50
  -5   7 -10   29.80    7.00
   5   8 -10   71.99   10.10
  -5  -8  10   45.50    8.70
  -5   8 -10   38.90    7.60
  -5   8 -10   34.40    7.10
   5  -8 -10   48.20    8.10
  -5   8 -10   40.50   10.30
  -5   8 -10   49.99    8.90
   5   8  10   46.30    7.70
  -5   9 -10   75.99   11.10
  -5  -9  10   86.69   13.00
  -5   9 -10   89.09   11.70
  -5   9 -10   64.39   11.00
  -5   9 -10   85.79   13.50
   5  -9 -10   91.89   11.50
  -5   9 -10   88.79   14.20
   5  10 -10   62.39    8.90
  -5  10 -10   36.10    9.10
  -5  10 -10   29.90    6.60
  -5  10 -10   37.60    6.70
  -5  10 -10   38.40    9.00
  -5 -10  10   45.40    7.60
   5 -10 -10   38.90    6.90
   5  11 -10   84.69   13.90
  -5 -11 -10  109.79   12.80
   5  11 -10  114.79   15.10
   5  11 -10   76.59   13.60
  -5  11 -10   93.89   15.50
  -5 -11  10  114.19   16.20
  -5  11 -10   93.19   12.80
   5 -11 -10  134.69   12.70
  -5  11 -10  115.69   12.80
[truncated: 1,883,881 more chars]
